# Supplementary material for: 3D-printing techniques in a medical setting: a systematic literature review
Source: Biomed Eng Online. 2016 Oct 21;15:115. doi: 10.1186/s12938-016-0236-4 (PMC5073919; doi:10.1186/s12938-016-0236-4)
Supplement: Supplementary file 1 — Additional file 1. Data overview. List of included articles with extracted data for OR time, accuracy, radiation, ease of use, cost, cost effectiveness and outcome. [file 12938_2016_236_MOESM1_ESM.xlsx]

## Sheet: Paper overview
title	year	author	Discipline	usage	number of patients	Resumé	type of study	OR TIME/treatment time (-= decrease)	Accuracy	Accuracy	Radiation (- = less)	Radiation (- = less)	Ease of use	cost (+ =old is cheaper)	cost (+ =old is cheaper)	costeffectiveness (+= yes, -= no, =equally)	Outcome	Outcome	addaptability	presurgical planning		Material of implant
Quantitative analysis of dual-purpose, patient-specific craniofacial implants for correction of temporal deformity.	2015	Zhong, S. et al.	Cranial	Custom implant	10	Custom implants are useful in temporal deformity reconstructions.	Clinical study	/	+	+	/	/	+	/	/	/	+	+	/	+		PEEK-PSI (Polyetheretherketone- Patient Specific Implant)
Interval cranioplasty with patient-specific implants and autogenous bone grafts - Success and cost analysis	2015	Lethaus, B. et al.	Cranial	Custom implant	34	Patient specific implants have a higher initial cost but tend to be cheaper when revisions are needed.	Retrospective controlled trial	- (21' P=0.338)	+	+	/	/	/	+	+	/	+	+	/	/		Titanium and PEEK-PSI (Polyetheretherketone- Patient Specific Implant)
Craniofacial Reconstruction Using Patient-Specific Implants Polyether Ether Ketone With Computer-Assisted Planning.	2015	Manrique, O.J. et al.	Cranial	Custom implant	6	Custom implants are useful for reconstruction of complex calvarian defects.	Retrospective study	-	+	+	/	/	+	+ (8493$)	+	/	+	+	+	+		PEEK-PSI (Polyetheretherketone- Patient Specific Implant)
Computer-designed PEEK implants: a peek into the future of cranioplasty?	2015	Ng, Z. Y. and I. Nawaz	Cranial	Custom implant	12	Custom implants are a good alternative when autologous bone implants are not available for cranioplasty.	Retrospective study	+	+	+	/	/	/	/	/	/	=	=	/	/		PEEK-PSI (Polyetheretherketone- Patient Specific Implant)
Patient-Specific Polyetheretherketone Implants for Repair of Craniofacial Defects.	2015	Rammos, C.K. et al.	Cranial	Custom implant	11	The use of custom implants are a good alternative for alloplastic cranioplasty.	Retrospective study	-	+	+	/	/	+	+	+	/	=	=	/	+		PEEK-PSI (Polyetheretherketone- Patient Specific Implant)
Polyetheretherketone implants for the repair of large cranial defects: A 3-center experience.	2014	Rosenthal, G. et al.	Cranial	Custom implant	66	Custom implants are useful for reconstruction of large cranial defects.	Clinical study	/	+	+	/	/	+	/	/	/	+	+	+	+		PEEK-PSI (Polyetheretherketone- Patient Specific Implant)
A new custom made bioceramic implant for the repair of large and complex craniofacial bone defects	2013	Brie, J. et al.	Cranial Surgery	Custom implant	8	3D printed hydroxyapatite implants are well suited for repairing complex or large craniofacial defects. The high manufacturing (cost 8000-10000€) requires patient selection.	Clinical study	/	+	+	/	/	/	++ (€8000-10000)	+	/	+	+	/	+		HA (Hydroxyapatite) implant
Application of EH Compound Artificial Bone Material Combined With Computerized Three-Dimensional Reconstruction in Craniomaxillofacial Surgery	2010	Cao, D. J. et al.	Cranial Surgery	Custom implant	39	Rapid prototyping can be used to print patient secific implants. These implants result in improved esthetical result, reduced operation time and difficulty, perfect fit without migration of implant and improved accuracy while the patients own opinion can be accounted pre-operatively.	Clinical study	-	+	+	/	/	+	/	/	/	+	+	/	+		EH (epoxide acrylate Hydroxyapatite) implant
Cranioplasty prosthesis manufacturing based on reverse engineering technology	2012	Chrzan, R. et al.	Cranial Surgery	Custom implant	19	During this controlled trial, 3D printed custom cranioplasty prosthesis resulted in a 16.2minutes operation time reduction while improving prosthesis fit, cosmetic result and symmetry. Benefits of using rapid prototyped prosthesis correlates with the compexity of the cases.	RCT	- (5,43'; P<0,05)	+	+	/	/	+	+ ($300)	+	/	+	+	/	+		Polypropylene-polyester
Custom cranioplasty using stereolithography and acrylic	2000	D'Urso, P. S. et al.	Cranial Surgery	Custom implant	30	Surgeons reported 3D printed prostetics of big cranial defects result in an estimated 41% operating time reduction, better fit and cosmetic result, better patient understanding and satisfaction while being cost effective.	Clinical study	-	+	+	/	/	+	+ ($1300)	+	+	+	+	+	+		Aclylic based resin
Patient specific implants (PSI) in reconstruction of orbital floor and wall fractures	2015	Gander, T. et al.	Cranial Surgery	Custom implant	12	Patient specific implants are supperior to manualy bent implants for orbital wall reconstruction.	clinical study	/	+	+	/	/	+	/	/	/	+	+	/	+		Titanium
Combined Use of an Anterolateral Thigh Flap and Rapid Prototype Modeling to Reconstruct Maxillary Oncologic Resections and Midface Defects	2014	Han, S. W. et al.	Cranial Surgery	Custom implant	7	Anterolateral thigh flap (ALT) combined with a 3D printed titanium mesh for the reconstruction of the zygomaticomaxillary complex after oncologic resection shortens operation time and improves outcome predictibility. Infectionrisk and effects of radio therapy are minimized while providing good aesthetic outcomes. Due to the titanium mesh and the ALT flap oral rehabilitation and eventual placement…	clinical study	-	+	+	/	/	+	/	/	/	+	+	/	+		Titanium
Patient-Specific Implants Compared With Stored Bone Grafts for Patients With Interval Cranioplasty	2014	Lethaus, B. et al.	Cranial Surgery	Custom implant	33	Patient specific implant have a good accuracy and might be safer than autogenous bone grafts for cranioplasty.	Controlled trial	- (21' P=0,599)	+	+	/	/	+	+	+	/	+ (P=0,044)	+	/	+		Titanium and PEEK-PSI (Polyetheretherketone- Patient Specific Implant)
Computer-Aided Reconstruction of Traumatic Fronto-Orbital osseous defects aestethic considerations	2004	Lo, L. J. et al.	Cranial Surgery	Custom implant	4	Custom skull implants result in satisfying symmetric results and a perfect fit, decreasing anestesia time.	Clinical study	-	+	+	/	/	+	+	+	/	+	+	+	+		EH (epoxide acrylate Hydroxyapatite) implant
Cranioplasty with custom-made implants: Analyzing the cases of 10 patients	2012	Rotaru, H. et al.	Cranial Surgery	Custom implant	10	3D skull models with cranial defect and a pattern of the 3D implant were printed. The 3D printed implant pattern was used to make the final implant, particulary useful for large defects. Advantages of this approach are a perfectly suited steril implant not sensitive to resorption which significantly improves function and morfology.	Clinical study	/	+	+	/	/	+	/	/	/	+	+	/	+		Polymethylmethacrylate
Rapid prototyped patient specific implants for reconstruction of orbital wall defects	2014	Stoor, P. et al.	Cranial Surgery	Custom implant	12	Custom implants reduce or time of orbital reconstruction after oncologic resection compared to standard procedure.	clinical study	-- (3,82h)	/	/	/	/	/	/	/	/	/	/	/	+		Titanium
Evaluation of a complete denture trial method applying rapid prototyping	2012	Inokoshi, M. et al.	Dental	Custom implant	10	Patients percieve no significant differences between complete dentures made by rapid prototyping techniques and dentures made by standard methods. Prosthodontists mention lower stability and esthetics for dentures made with rapid prototyping. Overall dentures made with rapid prototyping are faster in chair-time with no significant difference in operator friendliness or overal satisfaction.	Clinical study	-	-	-	/	/	=	/	/	/	=	=	+	+		Aclylic based resin
Face simulation system for complete dentures by applying rapid prototyping	2013	Katase, H. et al.	Dental	Custom implant	10	3d printed complete dentures and face simulation programs allow patients to discus arrangement of artificial teeth. No significant diffence was noted between simulated faces en RP dental faces in reality.	Clinical study	/	+	+	/	/	+	/	/	/	+	+	+	+		Aclylic based resin
Polyetheretherketone custom-made implants for craniofacial defects: Report of 14 cases and review of the literature	2015	Alonso-Rodriguez, E. et al.	Maxillofacial surgery	Custom implant	14	Custom implants give good results in craniofacial defect correction.	Retrospective study	-	+	+	/	/	+	/	/	/	+	+	+	/		PEEK-PSI (Polyetheretherketone- Patient Specific Implant)
Late Reconstruction of the Orbit With Patient-Specific Implants Using Computer-Aided Planning and Navigation	2015	Baumann, A. et al.	Maxillofacial surgery	Custom implant	6	Patient specific implants are usefull for correction of orbital deformities	Retrospective study	/	+	+	/	/	+	+	+	/	+	+	/	+		PEEK-PSI (Polyetheretherketone- Patient Specific Implant)
polyetheretherketone	2015	Gerbino, G. et al.	Maxillofacial surgery	Custom implant	13	Custom inplants allow accurate reconstruction of complex craniofacial defects.	Clinical study	-	=	=	/	/	+	/	/	/	+	+	+	/		Polyetheretherketone
Increasing the accuracy of orbital reconstruction with selective laser-melted patient-specific implants combined with intraoperative navigation.	2015	Rana, M. et al.	Maxillofacial surgery	Custom implant	34	Patient specific implants improve accuracy of orbital reconstructions.	Retrospective study	/	+	+	/	/	+	+	+	/	+	+	/	+		Titanium
Multicenter study on the use of patient-specific CAD/CAM reconstruction plates for mandibular reconstruction.	2015	Wilde, F. et al.	Maxillofacial surgery	Custom implant	30	Surgical guides and patient specific reconstruction plates potentially offers multiple advantages for mandibular reconstructions.	Clinical study	/	+	+	/	/	+	/	/	/	+	+	+	+		Titanium
Single stage treatment of ankylosis of the temporomandibular joint using patient-specific total joint replacement and virtual surgical planning	2014	Haq, J. et al.	Maxillofacial surgery	Custom implant	5	3D cutting guides and implants reduce operative time and hospital stay when used in treatement of ankylosis of the temporo mandibular joint.	case series	-	+	+	/	/	+	+	+	/	+	+	/	+		Aclylic based resin
Computer-Aided Design and Computer-Aided Manufacturing Cutting Guides and Customized Titanium Plates Are Useful in Upper Maxilla Waferless Repositioning	2015	Mazzoni, S. et al.	Maxillofacial surgery	Custom implant	10	3D printed surgical cutting guides and fixation titanium plates were used to brigde virtual planning and actual maxilla repositioning surgery. Accuracy was improved and the surgical procedure was shortened by 3D-printing. Authors found the average surplus of €750 acceptable for its benefits.	Clinical study	-	+	+	/	/	+	+ (€750)	+	/	+	+	+	+		Titanium
Maxillofacial reconstruction using custom-made artificial bones fabricated by inkjet printing technology	2009	Saijo, H. et al.	Maxillofacial surgery	Custom implant	10	Inkjet printed custom implants for maxillofacial reconstruction require minimal adaptations resulting in shorter operation time. The material used enhances bone formation and helped blood vessel invasion due to macropores.	Clinical study	-	+	+	/	/	+	/	/	/	+	+	/	+		HA (Hydroxyapatite) implant
Accurate Reconstruction of Discontinuous Mandible Using a Reverse Engineering/Computer-Aided Design/Rapid Prototyping Technique: A Preliminary Clinical Study	2010	Zhou, L. B. et al.	Maxillofacial surgery	Custom implant	6	Rapid prototyped custom titanium trays filled with illiac bone can be used for reconstruction of discontinued mandibulas. Operation time was reduced to less than 2hours while greatly improving accuracy and fit of the prosthesis. Costs of this aproach are similar to the vascularized fibular free flap procedure as cost of rapid prototyping is compensated by cost reduction for operation and anesthes…	Clinical study	-	+	+	/	/	+	+	+	+	+	+	/	+		Titanium
The use of customized cages in revision total hip arthroplasty for Paprosky type III acetabular bone defects	2015	Mao, Y. et al.	Orthopedics hip	Custom implant	23	Custom cages are useful for reconstructions of severely compremised acetabula.	Retrospective study	/	+	+	/	/	/	+	+	/	+	+	/	+		Titanium
Mandibular reconstruction using plates prebent to fit rapid prototyping 3-dimensional printing models ameliorates contour deformity	2015	Azuma, M. et al.	Maxillofacial surgery	Model for implant shaping	28	Pre-bend implants result in better mandibular symmetry	Retrospective study	/	+	+	/	/	+	"/	/	/	+ (P<0.05)	+	/	/
A case series of rapid prototyping and intraoperative imaging in orbital reconstruction	2015	Lim, C.G.T. et al.	Maxillofacial surgery	Model for implant shaping	21	Anatomic models can help preshape orbital implants improving surgical outcome in a cost effective way.	Clinical study	-	+	+	+	+	+	/	/	+	+	+	/	+
Mirror-Imaged Rapid Prototype Skull Model and Pre-Molded Synthetic Scaffold to Achieve Optimal Orbital Cavity Reconstruction	2015	Park, N.V. et al.	Maxillofacial surgery	Model for implant shaping	127	3D anatomic models help surgeons to prepare surgery of orbital wall defects and pre-mold the synthetic scaffold.	Clinical study	/	+	+	/	/	/	/	/	/	+ (p=0,98)	+	/	+
Combined use of an anterolateral thigh flap and rapid prototype modeling to reconstruct maxillary oncologic resections and midface defects.	2014	Shenwei, H. et al.	Maxillofacial surgery	Model for implant shaping	7	3D anatomic models are useful to make a custom mesh for maxillary and mid face reconstructions.	Clinical study	-	+	+	/	/	+	/	/	/	+	+	-	+
Surgical planning and microvascular reconstruction of the mandible with a fibular flap using computer-aided design, rapid prototype modelling, and precontoured titanium reconstruction plates: a prospective study	2015	Sieira Gil, R., et al.	Maxillofacial surgery	Model for implant shaping	20	Rapid prototyping reduces surgical time and improves clinical outcome of mandibular reconstructions with fibular flap.	Clinical study	- (42' P=0.04)	+	+	/	/	/	+ (1500-3000$)	+	/	+	+	/	+
Mandibular reconstruction using custom-made titanium mesh tray and particulate cancellous bone and marrow harvested from bilateral posterior ilia.	2015	Yamada, H. et al.	Maxillofacial surgery	Model for implant shaping	9	Anatomic skull models are usefull for implant preparation for mandibular reconstruction.	Clinical study	-	+	+	/	/	-	/	/	/	+	+	-	+
Facial Contouring Surgery with Custom Silicone Implants Based on a 3D Prototype Model and CT-Scan: A Preliminary Study	2015	Yim, H.W. et al.	Maxillofacial surgery	Model for implant shaping	7	3D models are usefull to make custom implants for facial contouring surgery.	Clinical study	/	/	/	+	+	+	+ (140$)	+	/	+	+	/	+
Temporomandibular custom hemijoint replacement prosthesis: prospective clinical and kinematic study	2012	Keller, E. E. et al.	Maxillofacial surgery	Model for implant shaping	36	3D printed models can serve as a mold for custom prothesis for temporomandibular hemijoint replacement resulting in high patient satisfaction.	Clinical study	--	++	+	/	/	++	/	/	/	++	+	/	++
Comparison of pre-bent titanium mesh versus polyethylene implants in patient specific orbital reconstructions	2013	Kozakiewicz, M. et al.	Maxillofacial surgery	Model for implant shaping	57	3D models of mirrored orbita can be used to prebend the titanium reconstruction mesh, no difference with custom molded implants.	Clinical study	/	+	+	/	/	/	/	/	/	+	+	/	/
Percutaneous pulmonary valve implantation based on rapid prototyping of right ventricular outflow tract and pulmonary trunk from MR data	2007	Schievano, S. et al.	Cardio vascular	Model for patient selection	12	3D models improve selection of patients eligible for percutaneous valve implantation compared to MRI-based selection.	Clinical study	/	+	+	/	/	/	/	/	/	/	/	/	+
Three-dimensional aortic aneurysm model and endovascular repair: an educational tool for surgical trainees	2008	Wilasrusmee, C. et al.	Cardio vascular	Model for patient selection	4	3D models significantly (p<0,001) improved patient selection and planning of endovaculair aneurisma repair by trainees & young surgeons compared to 3D CT alone. The high cost of the models only allow them to be used for teaching purposes and not routinely.	Clinical study	/	/	/	/	/	+	+	+	/	/	/	/	+ (P<0,001)
Development of Three-Dimensional Hollow Elastic Model for Cerebral Aneurysm Clipping Simulation Enabling Rapid and Low Cost Prototyping	2014	Mashiko, T. et al.	Cardio vascular	Model for surgery planning	12	Soft 3D printed hollow elastic models are usefull for understanding the structure of aorta aneurisms and provide an opportunity as easy and inexpensive routine training tool for young surgeons.	clinical study	/	+	+	/	/	+	+ (400JPY)	+	/	/	/	/	+
The rapid prototyping of anatomic models in pulmonary atresia	2006	Ngan, E. M. et al.	Cardio vascular	Model for surgery planning	6	Surgeons found anatomic models of pulmonary atresia usefull in operative planning	Clinical study	-	+	+	/	/	+	/	/	/	/	/	/	+
Implantation of an individually computer-designed and manufactured external support for the Marfan aortic root	2013	Pepper, J. et al.	Cardio vascular	Model for surgery planning	34	3D printed aorta ascendence model of patient with marfan syndrome to fabricate a custom mesh to reduce the chance of oartic dissection and aortic regurgitation. The 3D model aided technique results in increasing life expectancy without the risk of opening the aorta, no lifetime use of antico and no dissections noted to day. Disadvantages of this approach are the risk of intraperative injury of th…	Clinical study	/	/	/	/	/	/	/	/	/	+	+	/	+
The practical clinical value of three-dimensional models of complex congenitally malformed hearts	2009	Riesenkampff, E. et al.	Cardio vascular	Model for surgery planning	11	3D models of complex congenital heart malformations result in superior understanding of the condition compared to standard imaging but not compared to virtual 3D models.	Clinical study	/	+	+	-	-	+	/	/	/	/	/	/	+
Percutaneous pulmonary valve implantation based on rapid prototyping of right ventricular outflow tract and pulmonary trunk from MR data	2007	Schievano, S. et al.	Cardio vascular	Model for surgery planning	12	3D models improve selection of patients eligible for percutaneous valve implantation compared to MRI-based selection.	Clinical study	/	+	+	/	/	/	/	/	/	/	/	/	+
Three-dimensional printing in cardiac surgery and interventional cardiology: A single-centre experience.	2015	Schmauss, D. et al.	Cardio vascular	Model for surgery planning	8	Cardiac models are useful in surgical preparation of complex cases.	Clinical study	/	+	+	/	/	+	/	/	/	+	+	/	+
Personalised external aortic root support (PEARS) in Marfan syndrome: Analysis of 1-9 year outcomes by intention-to-treat in a cohort of the first 30 consecutive patients to receive a novel tissue and valve-conserving procedure, compared with the published results of aortic root replacement	2014	Treasure, T. et al.	Cardio vascular	Model for surgery planning	30	Personal aortic root support made based on a 3D printed aortic root model may be equivalent protection as root replacement in preventing aortic root aneurism and dissection of the aorta while decreasing the risk in marfan syndrom patients.	clinical study	-	+	+	/	/	+	/	/	/	=	=	/	+
Three-dimensional aortic aneurysm model and endovascular repair: an educational tool for surgical trainees	2008	Wilasrusmee, C. et al.	Cardio vascular	Model for surgery planning	4	3D models significantly (p<0,001) improved patient selection and planning of endovaculair aneurisma repair by trainees & young surgeons compared to 3D CT alone. The high cost of the models only allow them to be used for teaching purposes and not routinely.	Clinical study	/	/	/	/	/	+	+	+	/	/	/	/	+ (P<0,001)
Cerebrovascular Biomodelling: A Technical Note	1999	D'Urso, P. S. et al.	Cerebrovascular	Model for surgery planning	16	Surgeons found cerebrovascular aneurism models useful for surgery planning, surgery simulation, patient explantion, diagnosis and optimizing the positioning of patient's head. Disadvantages consisted of costs and model production time.	clinical study	/	+	+	/	/	+	+ ($300)	+	/	/	/	/	+
Optimizing cerebrovascular surgical and endovascular procedures in children via personalized 3D printing	2015	Weinstock, P., et al.	Cerebrovascular	Model for surgery planning	4	Anatomic models are useful to improve surgical planning of cerebrovascular procedures and decrease OR time.	Clinical study	- (30')	+	+	/	/	+	/	/	/	=	=	/	+
Cerebrovascular stereolithographic biomodeling for aneurysm surgery	2004	Wurm, G. et al.	Cerebrovascular	Model for surgery planning	13	Cerebrovascular biomodels can ease surgical planning of aneurism clipping, surgery simation, patient education and instruction of young neurosurgeons	Clinical study	/	+	+	/	/	+	/	/	/	/	/	/	+
Reconstruction of fronto-orbital and nasal defects with compound epoxied maleic acrylate/hydroxyapatite implant prefabricated with a computer design program	2011	Chai, G. et al.	Cranial Surgery	Model for surgery planning	12	3D skull models can be used to shape custom implants. These custom implants give good results, symmetry and stability with short operation time and no complications. Surgical and aestethic outcome is improved while minimizing interventions. 3D models give the posibility to rehearse the procedure before the actual surgery.	Clinical study	-	+	+	/	/	+	/	/	/	+	+	/	+
Frontal sinus models and onlay templates in osteoplastic flap surgery	2011	Daniel, M. et al.	Cranial Surgery	Model for surgery planning	10	Intra operative onlay templates based on a rapid prototyping model of skull can be used as an alternative to 2D cadwell view or CT composite film to localise the frontal sinus during osteoplastic flap surgery. Accuracy of the template was 1mm or less while having a lower cost than imager guidance systems.	Clinical study	/	+	+	/	/	+	+ (£45)	+	+	+	+	/	+
Late reconstruction of the complex orbital fractures with computer-aided design and computer-aided manufacturing technique.	2007	Fan, X. et al.	Cranial Surgery	Model for surgery planning	17	3D models of complex orbita fractures helps surgeons to visualize the defect en plan the operation upfront making it possible to make specific prothesis and improving surgical outcomes.	Clinical study	/	+	+	/	/	+	/	/	/	+	+	/	+
Mirror imaging and preshaped titanium plates in the treatment of unilateral malar and zygomatic arch fractures	2011	Feng, F. et al.	Cranial Surgery	Model for surgery planning	4	Using a 3D model of the mirrored skull of patients with zygomatic arch defects allows to shape titanium plates and make a guide to improve accuracy and facial symmetry of the zygomatic arch reconstruction. Authers also believe these benefits could be extended to other unilateral cranio facial fracture surgeries.	Clinical study	/	+	+	/	/	+	/	/	/	+	+	/	+
Combined Use of an Anterolateral Thigh Flap and Rapid Prototype Modeling to Reconstruct Maxillary Oncologic Resections and Midface Defects	2014	Han, S. W. et al.	Cranial Surgery	Model for surgery planning	7	Anterolateral thigh flap (ALT) combined with a 3D printed titanium mesh for the reconstruction of the zygomaticomaxillary complex after oncologic resection shortens operation time and improves outcome predictibility. Infectionrisk and effects of radio therapy are minimized while providing good aesthetic outcomes. Due to the titanium mesh and the ALT flap oral rehabilitation and eventual placement…	clinical study	-	+	+	/	/	+	/	/	/	+	+	/	+
Clinical application of 3D pre-bent titanium implants for orbital floor fractures	2009	Kozakiewicz, M. et al.	Cranial Surgery	Model for surgery planning	6	3D modes of orbital floor fractures can be used as a guide during surgery and to shape the orbital implant. 3D models shorten surgery time while resulting in greater accuracy at reasonable cost. Disadvantages are the time needed to build the model and shape the implant before surgery.	Clinical study	-	+	+	/	/	+	+	+	+	+	+	+	+
Treatment with individual orbital wall implants in humans - 1-Year ophthalmologic evaluation	2011	Kozakiewicz, M. et al.	Cranial Surgery	Model for surgery planning	24	3D models and templates used to make custom implants for orbital reconstruction improve surgical outcome significantly on a one year follow-up.	Controlled trial	= (P=0,89)	+	+	/	/	+	'low'	+	/	++ (P>0,05)	+	/	++
Digital Design and Individually Fabricated Titanium Implants for the Reconstruction of Traumatic Zygomatico-Orbital Defects	2013	Li, J. et al.	Cranial Surgery	Model for surgery planning	6	3D printed location templates and custom titanium implants based on a 3D anatomic model are made for reconstruction of zygomatico-orbital defect. Custom templates facilitate the correct positioning of the implant, reduce surgery blindness and improves operation outcome while the custom implants give a better reproduction of the normal anatomy and avoid donosite morbidity. This double appraoch res…	Clinical study	-	+	+	/	/	=	/	/	/	+	+	+	+
Computer-Aided Reconstruction of Traumatic Fronto-Orbital osseous defects aestethic considerations	2004	Lo, L. J. et al.	Cranial Surgery	Model for surgery planning	4	Custom skull implants result in satisfying symmetric results and a perfect fit, decreasing anestesia time.	Clinical study	-	+	+	/	/	+	+	+	/	+	+	+	+
The application of rapid prototyping techniques in cranial reconstruction and preoperative planning in neurosurgery	2003	Muller, A. et al.	Cranial Surgery	Model for surgery planning	16	3D models reveal advantages and pitfalls of different surgical appoaches and provides superior preplanning of difficult skull base operations.	Clinical study	/	+	+	/	/	+	/	/	/	+	+	/	+
The application of rapid prototyping techniques in cranial reconstruction and preoperative planning in neurosurgery	2003	Muller, A. et al.	Cranial Surgery	Model for surgery planning	26	3D models decrease operation time and enhances esthetic outcome by determining tumor resection borders and allowing pre-operative fabrication of the reconstruction mould and implant. 3D cranial models of craniofacial defomities enhance procedure planning and significantly reduces intraoperative errors.	Clinical study	-	+	+	/	/	+	/	/	/	+	+	/	+
Individual Design and Rapid Prototyping in Reconstruction of Orbital Wall Defects	2010	Tang, W. et al.	Cranial Surgery	Model for surgery planning	46	Rapid prototyping can be used to make orbital floor fractures models to shape the implant and plan the surgery and insert size. Decreased operation time, trauma and cost compared to the navigational approach and improved accuracy are stated as benefits.	Clinical study	-	+	+	/	/	+	-	-	/	+	+	/	+
Application of Computer Techniques in Repair of Oblique Facial Clefts With Outer-Table Calvarial Bone Grafts	2013	Wang, J. et al.	Cranial Surgery	Model for surgery planning	5	An anatomic model and a template mold to repair facial clefts were made using rapid prototyping. The patient specific template and model alow surgeons to simulate the operation which greatly improves surgical accuracy.	Clinical study	-	+	+	/	/	+	/	/	/	+	+	/	+
Use of models in surgical predictability of oral rehabilitations	2007	Curcio, R. et al.	Dental	Model for surgery planning	14	3D printed anatomic model used to make a custom drilling guide for dental implants resulting in better predictability and improved surgical results without need to adapt the guide.	Clinical study	-	+	+	/	/	+	/	/	/	+	+	/	+
Autotransplantation of immature third molars using a computer-aided rapid prototyping model: a report of 4 cases	2013	Jang, J. H. et al.	Dental	Model for surgery planning	4	3D replicas of jaw and donor tooth offer a better dimentional analysis and management of extra oral time; avoiding damage to peridontal ligament due to checking the fit with the donor site.	Clinical study	-	+	+	/	/	+	/	/	/	+	+	/	/
Rehabilitation of maxillectomy defects with obturator prostheses fabricated using computer-aided design and rapid prototyping: a pilot study	2014	Jiao, T. et al.	Dental	Model for surgery planning	11	Rapid prototyping can be used to make custom obtuartors for patients after maxillectomy. It facilitates fabrication and reduces the labor intensive work of dentists and technicians with only small adaptations on the edges needed. Rapid prototyping could give remote prostetic expertise to local practitioners, especially in developping countries, since no molding and fitting required to make the mo…	Clinical study	/	+-	=	/	/	+	/	/	/	=	=	+	/
Clinical application of computer-aided rapid prototyping for tooth transplantation	2004	Lee, S. J.	Dental	Model for surgery planning	22	A rapid prototyped model of the donor tooth allows preparation of the donor site resulting in reduction of extra-oral time and possible injury of the donor tooth during autotransplant.	Clinical study	/	+	+	/	/	+	/	/	/	+	+	/	+
Minimizing the extra-oral time in autogeneous tooth transplantation: use of computer-aided rapid prototyping (CARP) as a duplicate model tooth	2012	Lee, S. J. et al.	Dental	Model for surgery planning	251	Using a 3D printed replica of the jaw and donor tooth to prepare the bone for it's insertion minimizes extra oral time (average 7'25", safety cuttoff 18') while enchancing bone-tooth-contact in the recipient site; this results in better blood and nutricient supply to the peridontal ligament improving the overal succesrate.	Controlled trial	/	+	+	/	/	+	/	/	/	++	+	/	+
Physical models of renal malignancies using standard cross-sectional imaging and 3-dimensional printers: A pilot study	2014	Silberstein, J. L. et al.	General surgery	Model for surgery planning	5	3D printed models of renal tumor were made for operative planning. 3D models improve both patients and surgical trainees' understaning of the condition and planned procedure. Surgeons used the model during the operation to asses resection margins an the distance to the collecting system and vessels potentially allowing preservation of more healthy tissue.	Clinical study	/	+	+	/	/	+	/	/	/	+	+	/	+
Three-dimensional preoperative design of distraction osteogenesis for hemifacial microsomia.	2015	Chen, Y. et al.	Maxillofacial surgery	Model for surgery planning	60	Anatomic models are useful to improve the outcome of distraction osteogenesis.	Controlled study	/	=	=	/	/	=	/	/	/	=	=	/	/
Mirror-Imaged Rapid Prototype Skull Model and Pre-Molded Synthetic Scaffold to Achieve Optimal Orbital Cavity Reconstruction	2015	Park, N.V. et al.	Maxillofacial surgery	Model for surgery planning	127	3D anatomic models help surgeons to prepare surgery of orbital wall defects and pre-mold the synthetic scaffold.	Clinical study	/	+	+	/	/	/	/	/	/	+ (p=0,98)	+	/	+
Application of computer techniques in repair of oblique facial clefts with outer-table calvarial bone grafts	2015	Wang, J. et al.	Maxillofacial surgery	Model for surgery planning	5	Anatomic models improve surgical accuracy of craniofacial demormity repair.	Clinical study	-	+	+	/	/	+	/	/	/	+	+	/	+
Combined use of rapid-prototyping model and surgical guide in correction of mandibular asymmetry malformation patients with normal occlusal relationship.	2015	Xu, H. et al.	Maxillofacial surgery	Model for surgery planning	24	Mandibular models and surgical guides reduce OR time, improve surgical planning en improve surgical outcome of the surgical correction of mandibular asymmetry.	Clinical study	- (23' P<0.05)	+	+	/	/	+	/	/	/	+	+	/	+
Clinical and radiographic evaluation of a computer-generated guiding device in bilateral sagittal split osteotomies	2014	Abdel-Moniem Barakat, A. et al.	Maxillofacial surgery	Model for surgery planning	6	3D-printed skull model and surgical guides translates operative planning of bilateral sagittal split osteotomies to the actual operation very accuratly, minimizing inferior alveolar nerve injury during the procedure.	Clinical study	/	+	+	/	/	/	/	/	/	+	+	/	+
Craniomaxillofacial surgery planning based on 3D models derived from Cone-Beam CT data	2013	Adolphs, N. et al.	Maxillofacial surgery	Model for surgery planning	5	3D printed models can be used to plan craniomaxillofacial surgeries. Models have an estimate cost of €400-700 and require 2 to 3 hours of preparation but reduces time and effort of surgical planning while providing additional comfort for the patient.	Clinical study	/	+	+	/	/	+	+ (€400 - €600)	+	/	+	+	/	+
Evaluation of computer-assisted mandibular reconstruction with vascularized iliac crest bone graft compared to conventional surgery: A randomized prospective clinical trial	2014	Ayoub, N. et al.	Maxillofacial surgery	Model for surgery planning	20	3D-printed sawing guides for mandibular reconstruction with iliac crest vascular grafts significantly reduce ischemic time(p<0,005) and reconstruction time (p<0,001) while improving positioning and approximation (p<0,001) compared to the non-guided approach. Time needed to shape the transplant at donor site was significantly higher for the 3D-guided approach (p<0,005) resulting in a stable overal…	Randomized controlled trial	= (P=0,527)	+ (P<0,001)	+	/	/	+	+	+	+	+	+	/	+
Mandibular reconstruction using plates prebent to fit rapid prototyping 3-dimensional printing models ameliorates contour deformity	2014	Azuma, M. et al.	Maxillofacial surgery	Model for surgery planning	28	Using a 3D-printed mandibular model to pre-bend a surgical template for mandibular reconstructions significantly improves contour symmetry compared to the test group (p<0,05).	Controlled trial	/	+	+	/	/	+	/	/	/	+ (P<0,05)	+	+	+
Accuracy of fibular sectioning and insertion into a rapid-prototyped bone plate, for mandibular reconstruction using CAD-CAM technology	2015	Ciocca, L. et al.	Maxillofacial surgery	Model for surgery planning	10	3D printed cutting guides and customized bone plates manually bent on the 3D printed mode result in better surgical precision, procedural control and shorter operation time compared to thee control group. The simplicity of the procedure with guides allows young surgeons to perform the operation. Appart from costs, tumorgrowth between the CT needed for fabrication of the model and the actual proce…	Controlled trial	/	+-	=	/	/	/	/	/	/	= (P>0,05)	=	/	+
Use of prototyping in preoperative planning for patients with head and neck tumors	2014	de Farias, T. P. et al.	Maxillofacial surgery	Model for surgery planning	37	3D printed models and prebending plates can be used for surgery planning of head and neck tumors. The models improve understanding of the tumor and result in reduced surgical time, smaller bone flaps and better aesthetic, symmetrical results with less waste on fibula graft.	Randomized controlled trial	- (84'; P=0,001)	+	+	/	/	+	+	+	/	+	+	/	+
Stereolithographic biomodelling in cranio-maxillofacial surgery: a prospective trial	1999	D'Urso, P. S. et al.	Maxillofacial surgery	Model for surgery planning	45	3D printed anatomic models significanly improve operative planning (p<0,01) and diagnosis (p<0,01) compared to imaging alone. Surgical time savings is estimated at 17,63% by surgeons. Furthermore, authors conclude biomodels improve implant design while reducing operating time and risk, improve patient understanding and teaching, facilitates communication and is an easy to interprete reference tha…	Clinical study	- (17,63%)	/	/	/	/	+	+ ($1031)	+	+	+	+	/	+ (P<0,01)
Surgical planning and microvascular reconstruction of the mandible with a fibular flap using computer-aided design, rapid prototype modelling, and precontoured titanium reconstruction plates: A prospective study	2015	Gil, R. S. et al.	Maxillofacial surgery	Model for surgery planning	20	3D printed models and surgical guides for mandibular reconstruction with a fibular flap resulted in 42min operation time reduction compared to the control group (p= 0,04) while improving accuracy (malocclusion p= 0,03; exposure of titanium plate p=0,009). Total cost can be lowered by the decreased operation time.	Controlled trial	- (42'; P=0,04)	+	+	/	/	+	+ (€1500-€3000)	+	/	+ (P=0,009)	+	/	+
Correction of maxillary deformity in infants with bilateral cleft lip and palate using computer-assisted design	2012	Gong, X. et al.	Maxillofacial surgery	Model for surgery planning	7	3D models of the palate and nasal cavity can be used to make nasoalveolar moulds used to presurgicaly reform the nasal cavity and palate in newborns with bilatal cleft lip and palate. Presurgical alignment and correction minimizes the extend of primary nasal surgery and it's consequences and complications. 3D printing is faster and more consistant and controlled than the manual fabrication method.	Clinical study	/	+	+	/	/	+	-	-	/	+	+	/	+
Computer-assisted design and rapid prototype modeling in microvascular mandible reconstruction	2013	Hanasono, M. M. et al.	Maxillofacial surgery	Model for surgery planning	38	Controlled trial result between conventional vascularised fibular flap and 3D assisted fibular flap using a 3D anatomic model and 3D printed surgical guides show no significant difference in terms of complications. The 3D enhanced appoach shortens operation time by 1,7h on average (P=0,0006) by prebending the guide and simplifying the procedure, increased operative efficiency The high cost of thi…	Controlled trial	- (1,7h, P<0,001)	+	+	/	/	+	++ (3000-4700)	+	/	+	+	/	+
Clinical experiences of digital model surgery and the rapid-prototyped wafer for maxillary orthognathic surgery	2011	Kim, B. C. et al.	Maxillofacial surgery	Model for surgery planning	55	Orthognathic simulation surgery on 3D printed oral model was performed to make a wafer template, the final wafer was printed with 3D techniques. The 3D printed procedure is sufficiantly accurate and a good alternative to the classic method. Futher digitalisation of the whole procedure will require additional efforts.	Controlled trial	/	= (P=0,87)	=	/	/	/	/	/	/	=	=	/	+
Additive manufacturing for microvascular reconstruction of the mandible in 20 patients.	2012	Lethaus, B. et al.	Maxillofacial surgery	Model for surgery planning	20	3D printed mandibula replicas can be used to prebend the reconstruction plate for fibular flap reconstruction. Operation time reduction is estimated to be at least equivalent to the time used to bend the plate on the model (average of 0,42 hours) improving patients outcome while reducing operation costs. Operation cost reduction conterbalances the cost of the 3D model. Furthemore less bending of …	Clinical study	- (0,42h)	+	+	/	/	+	+ ($200-$250)	+	/	+	+	+	+
A novel method of computer aided orthognathic surgery using individual CAD/CAM templates: a combination of osteotomy and repositioning guides	2013	Li, B. et al.	Maxillofacial surgery	Model for surgery planning	6	3D-printed models and guides can accurately transfer 3-dimentional planning of orthognathic surgery to reality. This appoach avoids errors and increases precision to errors of max 1mm, 5mm for non-3D-printing method, making it suitable for less experienced surgeons. 3D models do increase pre-operative workload and do not result in real operation time reductions in this case and are not suitable f…	Clinical study	-	+	+	/	/	+	=	=	/	+	+	/	+
Use of three-dimensional medical modeling methods for precise planning of orthognathic surgery	2007	Mavili, M. E. et al.	Maxillofacial surgery	Model for surgery planning	12	Orthogratic simulation surgery on 3D models allow the surgeon to make a splint to transfer the simulation operation to the patient. Risk of displacement and time consuming fixations are avoided while enhancing precision.	Prospective trial	-	+	+	/	/	+	/	/	/	+	+	+	+
Computer-Aided Design and Computer-Aided Manufacturing Cutting Guides and Customized Titanium Plates Are Useful in Upper Maxilla Waferless Repositioning	2015	Mazzoni, S. et al.	Maxillofacial surgery	Model for surgery planning	10	3D printed surgical cutting guides and fixation titanium plates were used to brigde virtual planning and actual maxilla repositioning surgery. Accuracy was improved and the surgical procedure was shortened by 3D-printing. Authors found the average surplus of €750 acceptable for its benefits.	Clinical study	-	+	+	/	/	+	+ (€750)	+	/	+	+	+	+
Evaluation of computer-assisted jaw reconstruction with free vascularized fibular flap compared to conventional surgery: A clinical pilot study	2012	Modabber, A. et al.	Maxillofacial surgery	Model for surgery planning	10	This controlled trial compared jaw reconstruction using a 3D printed model and surgical guids to the traditional free vascularized fibular flap. 3D printed guides reduce the fibular donor site (p=0,001) and graft shaping and ishemic time (p= 0,014), leading to better flap survival. Furthermore, the higher accuracy and predictibility ensures better function and more aestethic results. Authors assu…	Radomized controlled trial	- (P<0,05)	+ (P=0,001)	+	/	/	+	+ (€1000)	+	+	+	+	/	+
Computer-assisted mandibular reconstruction with vascularized iliac crest bone graft	2012	Modabber, A. et al.	Maxillofacial surgery	Model for surgery planning	20	3D printed models and surgical sawing and shaping guides for iliac crest mandibular reconstruction perfectiones the fit of the graft and shortens shaping of transplant and ischemic time. Furthermore, less illiac bone had to be removed and a higher degree of patient satisfaction was obtained.	Controlled trial	-	+	+	/	/	+	+	+	+	+	+	/	+
Simultaneous Correction of Bilateral Temporomandibular Joint Ankylosis With Mandibular Micrognathia Using Internal Distraction Osteogenesis and 3-Dimensional Craniomaxillofacial Models	2010	Ping, F. Y. et al.	Maxillofacial surgery	Model for surgery planning	16	Simulation of correction surgery for bilateral temporomandibular joint ankylosis with mandibular micrognathia on 3D models improved surgical outcome and made this very challenging surgery more predictable. The operated 3D model can be used to prepare for the real surgery and give better explanaitions to patients.	Clinical study	/	+	+	/	/	+	/	/	/	+	+	/	+
The use of rapid prototyping in the preoperative planning of distraction osteogenesis of the cranio-maxillofacial skeleton	2003	Poukens, J et al.	Maxillofacial surgery	Model for surgery planning	7	Simulation surgery on 3D models can be transfered to the real operation by means of guides.	Clinical trial	-	+	+	/	/	+	/	/	/	+	+	/	+
Value of preoperative mandibular plating in reconstruction of the mandible	2014	Prisman, E. et al.	Maxillofacial surgery	Model for surgery planning	10	Pre-operative bending of surgical plates for mandibula reconstruction based on a 3D-printed model could reduce operation time while increasing accuracy. Authors estimate the real cost per model at $8 as result of operation cost reductions. Actual costs or savings depends on the complexity of the case implying more complex cases have more benefit of using the 3D-printing approach.	Controlled trial	= (P=0,83)	=	=	/	/	+	+ ($147,50)	+	-	+	+	/	+
A novel design of a computer-generated splint for vertical repositioning of the maxilla after le Fort i osteotomy	2013	Shehab, M. F. et al.	Maxillofacial surgery	Model for surgery planning	6	3D printed guides for maxilla repositioning eliminate potential errors due making guides based on the 3D printing skull. No significant difference was noted between planned and performed operation (p<0,05). Usage of 3D printed splint improve facial symmetry and reduces intraoperative time and errors resulting from manual positioning and maintenance of the maxillomandibular complex during fixation…	Clinical study	-	+	+	+	+	+	/	/	/	+	+	/	+
Three-dimensional virtual technology in reconstruction of mandibular defect including condyle using double-barrel vascularized fibula flap	2013	Wang, W. H. et al.	Maxillofacial surgery	Model for surgery planning	10	3D models of the digitaly reconstructed mandibula can be used to make custom titanium plates for double-barrel vascularized fibula flap surgery. Excellent transmission of planning and good bone to bone contact between fibula segments and the reconstruction plate where achieved, while less bending of the plate was needed, improving surgical outcome. Advantages outweigh the additional costs of oper…	Clinical study	-	+	+	/	/	+	+	+	=	+	+	+	+
Mandible reconstruction using patient-specific pre-bent reconstruction plates: comparison of standard and transfer key methods	2014	Wilde, F. et al.	Maxillofacial surgery	Model for surgery planning	42	Patient specific pre-bend reconstruction plates improve accuracy of mandibular reconstruction.	Controlled trial	-	+ (P<0,05)	+	/	/	/	+ (150-170$)	+	/	+	+	/	+
Application of Rapid Prototyping for Temporomandibular Joint Reconstruction	2011	Zhang, S. Y. et al.	Maxillofacial surgery	Model for surgery planning	11	3D models can be used to simulate temporomandibular joint reconstructions and shape the implant for actual surgery. Results of this controlled trial show a significant operationtime reduction of 1,42 hours (p<0,05) compared to the control group. 3D models improve accuracy of the procedure, facial symmetry, mandibular function and thereby patient satisfaction.	Controlled trial	- (2h25', P>0.05)	+	+	/	/	+	/	/	/	+	+	/	+
A personalized stereotactic fixture for implantation of depth electrodes in stereoelectroencephalography	2014	Balanescu, B. et al.	Neuro surgery (Cranial)	Model for surgery planning	4	3D printed stereotactic fixures reduce the risk of inaccurate coordinates and half the procedure time to place depth electrodes for pre surgical evaluation of drug resistant focal epilepsy patients.	Clinical study	-	+	+	/	/	+	/	/	/	+	+	/	+
Application of computer-aided design osteotomy template for treatment of cubitus varus deformity in teenagers: A pilot study	2011	Zhang, Y. A. Z.	Orthopedics elbow	Model for surgery planning	18	3D printed cutting guide are a safe and fast way to perform osteotomies for correction of decubitas varus.	Clinical study	+	+	+	/	/	+	/	/	/	88,89% excellen results	+	/	++
Preoperative Computer Simulation and Patient-specific Guides are Safe and Effective to Correct Forearm Deformity in Children	2015	Bauer, A. et al	Orthopedics hand	Model for surgery planning	19	Patien specific guides allow safe complex osteotomies of the forearme in children	Prospective study	/	+	+	+	+	+	+	+	/	+ (P<0.05)	+	/	/
A novel preoperative planning technique using a combination of CT angiography and three-dimensional printing for complex toe-to-hand reconstruction	2015	Tan, H. et al.	Orthopedics hand	Model for surgery planning	4	Anatomic models increase surgical effciency and improve outcome in complex toe-to hand reconstructions.	Clinical study	/	+	+	/	/	+	/	/	/	+	+	/	+
Computer-Aided Custom-Made Hemipelvic Prosthesis Used in Extensive Pelvic Lesions	2007	Dai, K. R. et al.	Orthopedics hip	Model for surgery planning	10	3D models can be used to simulate hemipelvectomies and design the prosthesis for the actual surgery, decreasing operation time and bloodloss and improving installation.	Clinical study	-	+	+	/	/	+	/	/	/	+	+	/	+
Use of patient-specific templates in hip resurfacing arthroplasty: Experience from sixteen cases	2013	Du, H. et al.	Orthopedics hip	Model for surgery planning	34	Patient specific guides ensure precise placement of the hip components in hip resurfacing surgery.	Randomized controlled trial	-	+	+	/	/	++	+	+	/	+ (P<0,001)	+	+	+
Rapid prototyping in the assessment, classification and preoperative planning of acetabular fractures	2007	Hurson, C. et al.	Orthopedics hip	Model for surgery planning	20	Rapid prototyping has a significant value in preoperative planning of acetabular fractures (p<0,05). The models allow surgical simulation and a better understandig of the fracture while being a great tool for education and surgeon-patient communication.	Clinical study	/	+	+	/	/	+	+ (€450-€800)	+	/	+	+	/	+
Computer-assisted hip resurfacing using individualized drill templates	2010	Kunz, M et al.	Orthopedics hip	Model for surgery planning	45	Drilling guides are as accurate as computer assisted solutions for hip recerfacing surgery.	Clinical study	+ (5-10' increase)	=	=	=	=	+	/	/	/	+(p=0,0004)	+	/	+
Revision of complex acetabular defects using cages with the aid of rapid prototyping	2013	Li, H. et al.	Orthopedics hip	Model for surgery planning	25	3D printed model of pelvis enable custom inplants to have more effective bone support and a more rigid fixation of the cage to the acetabulum. Surgery simulation improves surgical efficiency, reducing errors and improving patients outcome. Rapid prototyping does not reveal bone quality, in contrast to medical imaging.	Clinical study	-	+	+	/	/	+	+ ($482)	+	/	+	+	+	+
Developing a novel custom cutting guide for curved peri-acetabular osteotomy	2013	Otsuki, B. et al.	Orthopedics hip	Model for surgery planning	18	3D models and surgical cutting guides improve and simplify peri-acetabular osteotomy while preserving the conventional operative procedure. Only the production time of the model & guide were mentionned as a disadvantage.	retrospective controled study	/	+	+	/	/	+	/	/	/	+	+	/	+
Computer tomography prototyping and virtual procedure simulation in difficult cases of hip replacement surgery	2013	Parchi, P. D. et al.	Orthopedics hip	Model for surgery planning	8	Questionnaire research suggests 3D models are valuable and useful for preoperative planning of complex hip surgery.	Clinical trial	-	+	+	/	/	+	/	/	/	+	+	/	+
Improving pre-operative planning for complex total hip replacement with a Rapid Prototype model enabling surgical simulation	2013	Won, S. H. et al.	Orthopedics hip	Model for surgery planning	21	3D pelvis models are useful to simulate total hip replacement surgery, allowing feasability assesment and determine the surgical strategy. 3D pelvic models cost around 500$ and are less expensive than a navigation system.	Clinical study	/	+	+	/	/	+	+ ($500)	+	=	+	+	/	+
Application of Rapid Prototyping Pelvic Model for Patients with DDH to Facilitate Arthroplasty Planning: A Pilot Study	2015	Xu, J. et al.	Orthopedics hip	Model for surgery planning	10	3D pelvic models facilitate athroplasty due to improve planning and orientation of the implant.	Clinical study	-	+	+	/	/	+	+ (400$)	+	/	+	+	+	+ (P<0.05)
Preliminary application of computer-assisted patient-specific acetabular navigational template for total hip arthroplasty in adult single development dysplasia of the hip	2011	Zhang, Y. A. Z.	Orthopedics hip	Model for surgery planning	24	3D printed models and drilling guides improve accuracy of total hip arthroplasty without highly increasing costs and workload.	Randomized controlled trial	- (5-7' reduction)	+++	+	-	-	+	$60	+	+	+++	+	+	+++
Improved accuracy of 3D-printed navigational template during complicated tibial plateau fracture surgery	2015	Huang, H. et al.	Orthopedics knee	Model for surgery planning	6	3D printed drilling guides can be used to transmit operative planning of tibial plateau reconstruction to real surgery with no significant difference between planned and performed surgery (screw lengths (p=0,128), entry points (p=0,104) and the screw direction (p=0,522)).	Clinical study	/	+	+	/	/	+	/	/	/	+	+	+	+
Printed three-dimensional anatomic templates for virtual preoperative planning before reconstruction of old pelvic injuries: Initial results	2014	Wu, X. B. et al.	Orthopedics pelvis/hip	Model for surgery planning	9	3D models improve surgical planning of old pelvine fractures, allowing patient-specific adaptation of each osteosynthesis implant and simulation of the procedure. This shortens operation time, improves the operation scheme and improves the final surgical outcome.	Clinical study	/	+	+	/	/	+	/	/	/	/	/	/	+
Evaluation of three-dimensional printing for internal fixation of unstable pelvic fracture from minimal invasive para-rectus abdominis approach: A preliminary report.	2015	Zeng, C. et al.	Orthopedics pelvis/hip	Model for surgery planning	38	3D hip models are useful for surgical planning of instable hip fixation.	Clinical study	-	+	+	/	/	/	/	/	/	+	+	+	+
Three-dimensional imaging and templating improve glenoid implant positioning.	2015	Iannotti, j. et al.	Orthopedics shoulder	Model for surgery planning	46	Surgical template improve glenoid implant positioning.	Randomized controlled trial	/	+	+	/	/	+	/	/	/	+	+	/	/
Use of a real-size 3D-printed model as a preoperative and intraoperative tool for minimally invasive plating of comminuted midshaft clavicle fractures	2015	Kim, H.M. et al.	Orthopedics shoulder	Model for surgery planning	7	Anatomic models of the clavicula are useful for reduction of difficult midshaft fractures.	Clinical study	+	+	+	+	+	/	+	+	/	+	+	/	+
Biomodeling as an Aid to Spinal Instrumentation	2005	D'Urso, P. S. et al.	Spinal surgery	Model for surgery planning	20	3D printed spinal models reduce operating time by allowing simualtion of spinal disorder surgery. Patients found the model useful to explain pathology and surgery.	Clinical study	-	+	+	/	/	-	/	/	/	/	/	+	+
Rapid prototyping technology for surgeries of the pediatric spine and pelvis: Benefits analysis	2007	Guarino, J. et al.	Spinal surgery	Model for surgery planning	10	3D spinal models help preoperative planning of complex pediatric spinal surgery and slightly decreases operation time.	Prospective observational study	-	+	+	/	/	/	+ ($600-$2500)	+	/	+	+	/	+
The use of physical biomodelling in complex spinal surgery	2007	Izatt, M. T. et al.	Spinal surgery	Model for surgery planning	26	3D printed spinal models are superior to CT for operation planning of complex spinal surgery. Surgical time is reduced by 17% (63') on average and improve accuracy of implant and screw positioning. The 3D models imply cost savings in 59% and increases in 7,4% of the cases due to more efficient operative techniques, reduced use of other visualisation methods, fewer complications and a higher opera…	Clinical study	- (17% ; 63')	+ (96% of cases)	+	-	-	+	- ( 92% of cases)	-	/	+ (78%of cases)	+	/	+
Development of a new technique for pedicle screw and magerl screw insertion using a 3-dimensional image guide	2012	Kawaguchi, Y. et al.	Spinal surgery	Model for surgery planning	11	3D-models and drilling guides allow surgical simulatio and improve precision of screw placement in cervical spinal surgery. Guides were assesed easy and safe to use but need to be hold firmly to avoid malpositioning. Disadvantages are the one week fabrication time and cost of €150 per template.	Clinical study	/	+	+	/	/	+	+ ($150)	+	/	+	+	/	+
Application of three-dimensional model in the management of irreducible atlanto-axial dislocation	2014	Lin, X. et al.	Spinal surgery	Model for surgery planning	10	3d models of spine help to accurately and completely decompress irreductible atlanto-axial dislocation. 3D anatomic models reduce operation time and radiation exposure while beging useful for teaching and patient and surgeon relation.	Clinical study	-	+	+	-	-	+	/	/	/	+	+	/	+
A novel computer-assisted drill guide template for placement of C2 laminar screws	2009	Lu, S et al.	spinal surgery	Model for surgery planning	9	3D models and drilling guides improve pre-operative planning & accuracy while reducing operation time in occipitocervical fusion surgery	Clinical study	--	+++	+	-	-	++	$20	+	/	77,8% improvement with before surgery	+	+	+++
Accuracy and efficacy of thoracic pedicle screws in scoliosis with patient-specific drill template	2012	Lu, S et al.	spinal surgery	Model for surgery planning	16	Patient specific drilling guides improve accuracy pedicle screw placement and reduces operation time and radiaton.	Clinical study	--	+++	+	--	-	++	/	/	/	++	+	/	+++
A Novel Patient-Specific Navigational Template for Cervical Pedicle Screw Placement	2009	Lu, S et al.	spinal surgery	Model for surgery planning	25	3D templates reduce operation time & radiation while improving accuracy of cervical pedicle screw placement.	Clinical study	--	++	+	-	-	++	$20-$50	+	+	/	/	+	+++
Clinical application of computer-designed polystyrene models in complex severe spinal deformities: a pilot study	2010	Mao, K. Y. et al.	Spinal surgery	Model for surgery planning	16	3D-models of spinal deformations improve patient communication and facilitates corrective surgery. The 3D printed models can be used for morphological assesment, guides placement, choice of screws and as aid and guide during the actual surgery. Authors find it a good addition to X-ray evaluation.	Clinical study	-	+	+	/	/	+	/	/	/	+	+	/	+
Application of full-scale three-dimensional models in patients with rheumatoid cervical spine	2008	Mizutani, J. et al.	Spinal surgery	Model for surgery planning	15	Custom templates for spinal surgery of rheumatiod cervical spines can be made by using 3D printed spinal models. Procedural planning on 3D models reduce complications and improve screw placement intra operatively.	Clinical study	/	+	+	/	/	/	/	/	/	+	+	/	+
Personalised modified osteotomy using computer-aided design-rapid prototyping to correct thoracic deformities	2011	Yang, J. C. et al.	Spinal surgery	Model for surgery planning	21	3D models and drilling guides allow simulation surgery and improve accuracy while reducing complications in thoracic deformity correction surgery. The model can be used intraoperatively as reference and improve safety.	Clinical study	/	+	+	/	/	+	/	/	/	+	+	/	++
Clinical application of computer-aided design-rapid prototyping in C1-C2 operation techniques for complex atlantoaxial instability	2014	Yang, J. C. et al.	Spinal surgery	Model for surgery planning	49	Spinal models improve surgical planning and significantly reduces OR time and intraoperative fluoroscopy use in complex spinal surgery.	Retrospective controlled trial	- (p<0,05°	/	/	- (p<0,001)	-	+	+ ($330)	+	/	+ (p= 0,619)	+	/	+
Application of 3D rapid prototyping technology in posterior corrective surgery for Lenke 1 adolescent idiopathic scoliosis patients.	2015	Yang, M. et al.	Spinal surgery	Model for surgery planning	126	Spinal models decrease OR time and bloodloss but do not improve clinical outcome.	Controlled trial	- (28' P<0.001)	+	+	/	/	/	+ (P=0.03)	+	/	= (P=0.305)	=	/	+
The application of rapid prototyping techniques in cranial reconstruction and preoperative planning in neurosurgery	2003	Muller, A. et al.	Cranial Surgery	Mold for prostetic	10	3D models allow superior esthetic surgical outcome of reconstructive cranioplaties.	Clinical study	/	+	+	/	/	/	/	/	/	+	+	+	+
The application of rapid prototyping techniques in cranial reconstruction and preoperative planning in neurosurgery	2003	Muller, A. et al.	Cranial Surgery	Mold for prostetic	26	3D models decrease operation time and enhances esthetic outcome by determining tumor resection borders and allowing pre-operative fabrication of the reconstruction mould and implant. 3D cranial models of craniofacial defomities enhance procedure planning and significantly reduces intraoperative errors.	Clinical study	-	+	+	/	/	+	/	/	/	+	+	/	+
The application of rapid prototyping technique in chin augmentation	2010	Li, M. et al.	Maxillofacial surgery	Mold for prostetic	9	Rapid prototyped prosthetic molds for chin augmentation in microgenia cases improve accuracy of treatment and shortens operation time while achieving the best personal profile match.	Clinical study	/	+	+	/	/	+	/	/	/	+	+	+	+
Use of rapid prototyping in prosthetic auricular restoration.	2009	Turgut, G. et al.	ORL	Mold for prostetic	10	3D printed ears based on the contralateral can be used as models for silicon ear prosthesis. The 3D printing approach is much faster, more precise and requires less trial session to have a good result, making it a cost effective alternative compared to previous methods.	Clinical study	/	+	+	/	/	+	-	-	+	+	+	/	/
Treatment with individual orbital wall implants in humans - 1-Year ophthalmologic evaluation	2011	Kozakiewicz, M. et al.	Cranial Surgery	Surgical guide	24	3D models and templates used to make custom implants for orbital reconstruction improve surgical outcome significantly on a one year follow-up.	Controlled trial	= (P=0,89)	+	+	/	/	+	'low'	+	/	++ (P>0,05)	+	/	++
Digital Design and Individually Fabricated Titanium Implants for the Reconstruction of Traumatic Zygomatico-Orbital Defects	2013	Li, J. et al.	Cranial Surgery	Surgical guide	6	3D printed location templates and custom titanium implants based on a 3D anatomic model are made for reconstruction of zygomatico-orbital defect. Custom templates facilitate the correct positioning of the implant, reduce surgery blindness and improves operation outcome while the custom implants give a better reproduction of the normal anatomy and avoid donosite morbidity. This double appraoch res…	Clinical study	-	+	+	/	/	=	/	/	/	+	+	+	+
Digital surgical templates for managing high-energy zygomaticomaxillary complex injuries associated with orbital volume change: A quantitative assessment	2013	Liu, X. et al.	Cranial Surgery	Surgical guide	8	3D printed templates reduce operating error during surgery of complex zygomaticomaxillary injuries. These templates shorten operation time, improve restoration of symmetry and orbital volume and improve the operative experience for the surgeon. Athouhg positive, templates might deform during the operation, and will not eliminate operative errors completely.	Clinical study	-	+	+	/	/	+	/	/	/	+	+	/	/
Application of Computer Techniques in Repair of Oblique Facial Clefts With Outer-Table Calvarial Bone Grafts	2013	Wang, J. et al.	Cranial Surgery	Surgical guide	5	An anatomic model and a template mold to repair facial clefts were made using rapid prototyping. The patient specific template and model alow surgeons to simulate the operation which greatly improves surgical accuracy.	Clinical study	-	+	+	/	/	+	/	/	/	+	+	/	+
Modular Preoperative Planning Software for Computer-Aided Oral Implantology and the Application of a Novel Stereolithographic Template: A Pilot Study.	2010	Chen, X. J. et al.	Dental	Surgical guide	4	3D printed bone-tooth-combined-supported dilling template for dental implants are more accurate than tooth-supported templates and improve time effecienty while reducing surgical errors. Furthermore mucosa–tooth-combinedsupported template can be made the same way allowing flapless or minimally invasive surgery.	Clinical study	-	+	+	/	/	+	/	/	/	+	+	/	+
Clinical application of stereolithographic surgical guides for implant placement: Preliminary results	2005	Di Giacomo, G. A. P. et al.	Dental	Surgical guide	4	Custom 3D printed drilling guide for oral impants may result in better positioning of the implant. Due to unstable positioning of the guide results of this study are not as promissing as predicted. Better stability of the guides is needed.	Clinical study	/	+	+	/	/	+	/	/	/	+	+	/	+
Verification of the usability of a navigation method in dental implant surgery: In vitro comparison with the stereolithographic surgical guide template method	2014	Kang, S. H. et al.	Dental	Surgical guide	20	Dental implant surgery is performed on 20 models of which half with stereolithographic surgical guide and half with real-time navigation. The use of 3D printed templates results in fewer errors.	Controlled trial	/	+ (p<0,05)	+	-	-	+	/	/	/	+	+	/	+
Minimizing the extra-oral time in autogeneous tooth transplantation: use of computer-aided rapid prototyping (CARP) as a duplicate model tooth	2012	Lee, S. J. et al.	Dental	Surgical guide	251	Using a 3D printed replica of the jaw and donor tooth to prepare the bone for it's insertion minimizes extra oral time (average 7'25", safety cuttoff 18') while enchancing bone-tooth-contact in the recipient site; this results in better blood and nutricient supply to the peridontal ligament improving the overal succesrate.	Controlled trial	/	+	+	/	/	+	/	/	/	++	+	/	+
Precise insertion of orthodontic miniscrews with a stereolithographic surgical guide based on cone beam computed tomography data: a pilot study	2011	Morea, C. et al.	Dental	Surgical guide	4	3D printed templates improve accuracy of miniscrew placement in challenging patients. 3D printed templates generate good results at higher costs and should only be used for difficult cases with risk of rooth contact. Misplacement errors and complications are nearly inexisting.	Clinical study	/	+	+	/	/	+	+	+	/	+	+	/	+
Three-dimensional preoperative design of distraction osteogenesis for hemifacial microsomia.	2015	Chen, Y. et al.	Maxillofacial surgery	Surgical guide	60	Anatomic models are useful to improve the outcome of distraction osteogenesis.	Controlled study	/	=	=	/	/	=	/	/	/	=	=	/	/
Preservation of the inferior alveolar neurovascular bundle in the osteotomy of benign lesions of the mandible using a digital template	2015	Huang, D. et al.	Maxillofacial surgery	Surgical guide	6	Surgical guides aid surgeons to resect bening lesions of the mandibula while avoiding nerve damage.	Clinical study	/	+	+	/	/	+	/	/	/	+	+	/	+
Maxillary cutting guide for executing a simulated osteotomy and removing the bony interference during orthognathic surgery	2015	Kang, S.H. et al.	Maxillofacial surgery	Surgical guide	45	Cutting guides for maxillary resection show great accuracy and reduse OR time.	Clinical study	-	+	+	/	/	/	/	/	/	+	+	/	/
Accuracy of fibula reconstruction using patient-specific CAD/CAM reconstruction plates and dental implants: A new modality for functional reconstruction of mandibular defects	2015	Schepers, R.H. et al.	Maxillofacial surgery	Surgical guide	7	Surgical guide are a valuable tool for mandibular reconstruction with fibula graft.	Retrospective study	/	+	+	/	/	/	/	/	/	+	+	/	+
Surgical guide assistant mandibular distraction osteogenesis and sagittal split osteotomy in the treatment of hemifacial microsomia	2015	Shi, L. et al.	Maxillofacial surgery	Surgical guide	6	Surgical guides are useful in mandibular distraction osteogenisis	Clinical study	/	+	+	/	/	+	/	/	/	+	+	/	+
Surgical planning and microvascular reconstruction of the mandible with a fibular flap using computer-aided design, rapid prototype modelling, and precontoured titanium reconstruction plates: a prospective study	2015	Sieira Gil, R., et al.	Maxillofacial surgery	Surgical guide	20	Rapid prototyping reduces surgical time and improves clinical outcome of mandibular reconstructions with fibular flap.	Clinical study	- (42' P=0.04)	+	+	/	/	/	+ (1500-3000$)	+	/	+	+	/	+
Improved operative efficiency of free fibula flap mandible reconstruction with patient-specific, computer-guided preoperative planning.	2015	Toto, J.M. et al.	Maxillofacial surgery	Surgical guide	57	Patient specific guides reduce OR time and cost while maintaining accuracy in mandibular reconstruction.	Controlled trial	- (173' P<0.003)	+	+	/	/	+	- (3582$)	(-	+	=	=	/	+
Multicenter study on the use of patient-specific CAD/CAM reconstruction plates for mandibular reconstruction.	2015	Wilde, F. et al.	Maxillofacial surgery	Surgical guide	30	Surgical guides and patient specific reconstruction plates potentially offers multiple advantages for mandibular reconstructions.	Clinical study	/	+	+	/	/	+	/	/	/	+	+	+	+
Combined use of rapid-prototyping model and surgical guide in correction of mandibular asymmetry malformation patients with normal occlusal relationship.	2015	Xu, H. et al.	Maxillofacial surgery	Surgical guide	24	Mandibular models and surgical guides reduce OR time, improve surgical planning en improve surgical outcome of the surgical correction of mandibular asymmetry.	Clinical study	- (23' P<0.05)	+	+	/	/	+	/	/	/	+	+	/	+
The Accuracy of Computer Image-Guided Template for Mandibular Angle Ostectomy.	2015	Ye, N. et al.	Maxillofacial surgery	Surgical guide	9	Surgical templates improve accuracy and safety of mandibular angle osteotomies.	Clinical study	/	/	/	/	/	+	/	/	/	+	+	/	+
Correction of facial asymmetry associated with vertical maxillary excess and mandibular prognathism by combined orthognathic surgery and guiding templates and splints fabricated by rapid prototyping technique	2015	Ying, B. et al.	Maxillofacial surgery	Surgical guide	14	Surgical guides and splints are useful for correction of mandibulary and maxilary asymmetry.	Clinical study	-	+	+	/	/	+	/	/	/	/	+	+	+
Computer-Designed Splints for Surgical Transfer of 3D Orthognathic Planning	2015	Zinser, M. and J. Zoeller	Maxillofacial surgery	Surgical guide	18	3D guides improve accuracy of orthognathic surgery	Clinical study	+ (20')	=	=	/	/	+	/	/	/	+ (P>0,05)	+	/	+
Clinical and radiographic evaluation of a computer-generated guiding device in bilateral sagittal split osteotomies	2014	Abdel-Moniem Barakat, A. et al.	Maxillofacial surgery	Surgical guide	6	3D-printed skull model and surgical guides translates operative planning of bilateral sagittal split osteotomies to the actual operation very accuratly, minimizing inferior alveolar nerve injury during the procedure.	Clinical study	/	+	+	/	/	/	/	/	/	+	+	/	+
RapidSplint: virtual splint generation for orthognathic surgery - results of a pilot series	2014	Adolphs, N. et al.	Maxillofacial surgery	Surgical guide	10	3D printed splits to guide positioning in orthognathic surgery offers equivalent results a conventional splints. Time en effort required to make 3D printing splits should be similar or less than conventional splints. Costs of making the 3D printing splints are around 100€.	Clinical study	/	=	=	/	/	+	+ (€100)	+	+	=	=	/	+
Evaluation of computer-assisted mandibular reconstruction with vascularized iliac crest bone graft compared to conventional surgery: A randomized prospective clinical trial	2014	Ayoub, N. et al.	Maxillofacial surgery	Surgical guide	20	3D-printed sawing guides for mandibular reconstruction with iliac crest vascular grafts significantly reduce ischemic time(p<0,005) and reconstruction time (p<0,001) while improving positioning and approximation (p<0,001) compared to the non-guided approach. Time needed to shape the transplant at donor site was significantly higher for the 3D-guided approach (p<0,005) resulting in a stable overal…	Randomized controlled trial	= (P=0,527)	+ (P<0,001)	+	/	/	+	+	+	+	+	+	/	+
Accuracy of fibular sectioning and insertion into a rapid-prototyped bone plate, for mandibular reconstruction using CAD-CAM technology	2015	Ciocca, L. et al.	Maxillofacial surgery	Surgical guide	10	3D printed cutting guides and customized bone plates manually bent on the 3D printed mode result in better surgical precision, procedural control and shorter operation time compared to thee control group. The simplicity of the procedure with guides allows young surgeons to perform the operation. Appart from costs, tumorgrowth between the CT needed for fabrication of the model and the actual proce…	Controlled trial	/	+-	=	/	/	/	/	/	/	= (P>0,05)	=	/	+
Surgical planning and microvascular reconstruction of the mandible with a fibular flap using computer-aided design, rapid prototype modelling, and precontoured titanium reconstruction plates: A prospective study	2015	Gil, R. S. et al.	Maxillofacial surgery	Surgical guide	20	3D printed models and surgical guides for mandibular reconstruction with a fibular flap resulted in 42min operation time reduction compared to the control group (p= 0,04) while improving accuracy (malocclusion p= 0,03; exposure of titanium plate p=0,009). Total cost can be lowered by the decreased operation time.	Controlled trial	- (42'; P=0,04)	+	+	/	/	+	+ (€1500-€3000)	+	/	+ (P=0,009)	+	/	+
Computer-assisted design and rapid prototype modeling in microvascular mandible reconstruction	2013	Hanasono, M. M. et al.	Maxillofacial surgery	Surgical guide	38	Controlled trial result between conventional vascularised fibular flap and 3D assisted fibular flap using a 3D anatomic model and 3D printed surgical guides show no significant difference in terms of complications. The 3D enhanced appoach shortens operation time by 1,7h on average (P=0,0006) by prebending the guide and simplifying the procedure, increased operative efficiency The high cost of thi…	Controlled trial	- (1,7h, P<0,001)	+	+	/	/	+	++ (3000-4700)	+	/	+	+	/	+
Single stage treatment of ankylosis of the temporomandibular joint using patient-specific total joint replacement and virtual surgical planning	2014	Haq, J. et al.	Maxillofacial surgery	Surgical guide	5	3D cutting guides and implants reduce operative time and hospital stay when used in treatement of ankylosis of the temporo mandibular joint.	case series	-	+	+	/	/	+	+	+	/	+	+	/	+
A novel method of computer aided orthognathic surgery using individual CAD/CAM templates: a combination of osteotomy and repositioning guides	2013	Li, B. et al.	Maxillofacial surgery	Surgical guide	6	3D-printed models and guides can accurately transfer 3-dimentional planning of orthognathic surgery to reality. This appoach avoids errors and increases precision to errors of max 1mm, 5mm for non-3D-printing method, making it suitable for less experienced surgeons. 3D models do increase pre-operative workload and do not result in real operation time reductions in this case and are not suitable f…	Clinical study	-	+	+	/	/	+	=	=	/	+	+	/	+
Applying computer techniques in maxillofacial reconstruction using a fibula flap: A messenger and an evaluation method	2009	Liu, X. J. et al.	Maxillofacial surgery	Surgical guide	7	3D printed custom templates are reliable and easy to use means to translate digital planning to the operation room. Templates used in the study are suseptible for improvement.	Clinical study	/	+	+	/	/	+	/	/	/	+	+	/	+
Computer-Aided Design and Computer-Aided Manufacturing Cutting Guides and Customized Titanium Plates Are Useful in Upper Maxilla Waferless Repositioning	2015	Mazzoni, S. et al.	Maxillofacial surgery	Surgical guide	10	3D printed surgical cutting guides and fixation titanium plates were used to brigde virtual planning and actual maxilla repositioning surgery. Accuracy was improved and the surgical procedure was shortened by 3D-printing. Authors found the average surplus of €750 acceptable for its benefits.	Clinical study	-	+	+	/	/	+	+ (€750)	+	/	+	+	+	+
Evaluation of computer-assisted jaw reconstruction with free vascularized fibular flap compared to conventional surgery: A clinical pilot study	2012	Modabber, A. et al.	Maxillofacial surgery	Surgical guide	10	This controlled trial compared jaw reconstruction using a 3D printed model and surgical guids to the traditional free vascularized fibular flap. 3D printed guides reduce the fibular donor site (p=0,001) and graft shaping and ishemic time (p= 0,014), leading to better flap survival. Furthermore, the higher accuracy and predictibility ensures better function and more aestethic results. Authors assu…	Radomized controlled trial	- (P<0,05)	+ (P=0,001)	+	/	/	+	+ (€1000)	+	+	+	+	/	+
Computer-assisted mandibular reconstruction with vascularized iliac crest bone graft	2012	Modabber, A. et al.	Maxillofacial surgery	Surgical guide	20	3D printed models and surgical sawing and shaping guides for iliac crest mandibular reconstruction perfectiones the fit of the graft and shortens shaping of transplant and ischemic time. Furthermore, less illiac bone had to be removed and a higher degree of patient satisfaction was obtained.	Controlled trial	-	+	+	/	/	+	+	+	+	+	+	/	+
A novel design of a computer-generated splint for vertical repositioning of the maxilla after le Fort i osteotomy	2013	Shehab, M. F. et al.	Maxillofacial surgery	Surgical guide	6	3D printed guides for maxilla repositioning eliminate potential errors due making guides based on the 3D printing skull. No significant difference was noted between planned and performed operation (p<0,05). Usage of 3D printed splint improve facial symmetry and reduces intraoperative time and errors resulting from manual positioning and maintenance of the maxillomandibular complex during fixation…	Clinical study	-	+	+	+	+	+	/	/	/	+	+	/	+
Mandible reconstruction using patient-specific pre-bent reconstruction plates: comparison of standard and transfer key methods	2014	Wilde, F. et al.	Maxillofacial surgery	Surgical guide	42	Patient specific pre-bend reconstruction plates improve accuracy of mandibular reconstruction.	Controlled trial	-	+ (P<0,05)	+	/	/	/	+ (150-170$)	+	/	+	+	/	+
A personalized stereotactic fixture for implantation of depth electrodes in stereoelectroencephalography	2014	Balanescu, B. et al.	Neuro surgery (Cranial)	Surgical guide	4	3D printed stereotactic fixures reduce the risk of inaccurate coordinates and half the procedure time to place depth electrodes for pre surgical evaluation of drug resistant focal epilepsy patients.	Clinical study	-	+	+	/	/	+	/	/	/	+	+	/	+
Customized, miniature rapid-prototype stereotactic frames for use in deep brain stimulator surgery: Initial clinical methodology and experience from 263 patients from 2002 to 2008	2011	Konrad, P. E. et al.	Neuro surgery (Cranial)	Surgical guide	263	3D printed sterio tactile frames can be used to guide implantation of deep brain stimulation implants.. The use these frame do not require fixation of head to the table needed and result in an avarage of 2h operation time reduction, increasing patient comfort. Noted disadvantages are the time needed to make the 3d frame and the movement limitations due to the size of the frame.	Clinical study	-	+	+	/	/	+	/	/	/	+	+	/	+
Radiographic outcomes of preoperative CT scan-derived patient-specific total ankle arthroplasty	2015	Hsu, A.R. et al.	Orthopedics ankle	Surgical guide	42	Surgical guide for total ankle arthroplasty are accurate.	Controlled trial	- (12')	=	=	/	/	+	/	/	/	+	+	/	/
Three-dimensional postoperative accuracy of extra-articular forearm osteotomies using CT-scan based patient-specific surgical guides.	2015	Vlachopoulos, L., et al.	Orthopedics arm	Surgical guide	14	Patient specific surgical guides accurately translate pre-operative planning in closing wedge osteotomies.	Retrospective study	/	+	+	/	/	+	/	/	/	+	+	/	+
Application of computer-aided design osteotomy template for treatment of cubitus varus deformity in teenagers: A pilot study	2011	Zhang, Y. A. Z.	Orthopedics elbow	Surgical guide	18	3D printed cutting guide are a safe and fast way to perform osteotomies for correction of decubitas varus.	Clinical study	+	+	+	/	/	+	/	/	/	88,89% excellen results	+	/	++
Preoperative Computer Simulation and Patient-specific Guides are Safe and Effective to Correct Forearm Deformity in Children	2015	Bauer, A. et al	Orthopedics hand	Surgical guide	19	Patien specific guides allow safe complex osteotomies of the forearme in children	Prospective study	/	+	+	+	+	+	+	+	/	+ (P<0.05)	+	/	/
Patient-specific instruments for surgical resection of painful tarsal coalition in adolescents	2014	de Wouters, S. et al.	Orthopedics hand	Surgical guide		Patient-specific instruments facilitate surgical resection of tarsal coalition.	Clinical trial	-	+	+	/	/	+	+ (800€)	+	/	+	+	/	+
Patient-specific total knee arthroplasty required frequent surgeon-directed changes	2013	Stronach, B. M. et al.	Orthopedics hand	Surgical guide	60	Patient specifict cutting guides should be used with caution, intra operative changes are frequent.	Controlled trial	=	--	-	/	/	-	++ (900€)	+	/	/	/	/	/
A prospective randomised controlled study of patient-specific cutting guides compared with conventional instrumentation in total knee replacement	2013	Chareancholvanich, K. et al.	Orthopedics hip	Surgical guide	80	Custom cutting guides reduce operation time slightly in total knee arthroplasty without increasing accuracy.	Prospective, randomized, controlled trial	- (5,1', P=0,019)	=	=	/	/	/	/	/	-	+	+	/	/
Use of patient-specific templates in hip resurfacing arthroplasty: Experience from sixteen cases	2013	Du, H. et al.	Orthopedics hip	Surgical guide	34	Patient specific guides ensure precise placement of the hip components in hip resurfacing surgery.	Randomized controlled trial	-	+	+	/	/	++	+	+	/	+ (P<0,001)	+	+	+
Tailor-made surgical guide based on rapid prototyping technique for cup insertion in total hip arthroplasty	2009	Hananouchi, T. et al.	Orthopedics hip	Surgical guide	24	3D surgical guides can avoid mal aligment of the cup used in hip replacement without resulting in significant surgiry time increasement. The use of CT scan is mentioned as main disadvantage.	Clinical study	+ (3,5')	+	+	+	+	/	+ ($600-$2000)	+		=	=	/	+
Customised osteotomy guides and endoprosthetic reconstruction for periacetabular tumours	2014	Holzapfel, B. M.	Orthopedics hip	Surgical guide	56	Patient specific cutting guides can be used to facilitate oncologic periacetabular resections.	Clinical study	/	+	+	/	/	+	/	/	/	+	+	/	+
Hip resurfacing with individualized drill templates-comparison between anterolateral and posterior approach	2012	Kunz, M et al.	Orthopedics hip	Surgical guide	31	Patient specific drilling guides improve accuracy of total hip resurfacing surgery.	Clinical trial	/	+	+	/	/	/	/	/	/	+	+	/	/
Computer-assisted hip resurfacing using individualized drill templates	2010	Kunz, M et al.	Orthopedics hip	Surgical guide	45	Drilling guides are as accurate as computer assisted solutions for hip recerfacing surgery.	Clinical study	+ (5-10' increase)	=	=	=	=	+	/	/	/	+(p=0,0004)	+	/	+
The influence of osteophyte depiction in CT for patient-specific guided hip resurfacing procedures	2015	Kunz, M. et al.	Orthopedics hip	Surgical guide	34	Osteophytes can influence the accuracy of PSI for hip resurfacing procedures.	Clinical study	/	-	-	/	/	/	/	/	/	/	/	/	/
Developing a novel custom cutting guide for curved peri-acetabular osteotomy	2013	Otsuki, B. et al.	Orthopedics hip	Surgical guide	18	3D models and surgical cutting guides improve and simplify peri-acetabular osteotomy while preserving the conventional operative procedure. Only the production time of the model & guide were mentionned as a disadvantage.	retrospective controled study	/	+	+	/	/	+	/	/	/	+	+	/	+
Comparison of acetabular shell position using patient specific instruments vs. standard surgical instruments: A randomized clinical trial	2014	Small, T. et al.	Orthopedics hip	Surgical guide	36	Patient specific guides and 3D planning improve accuracy of hip replacement surgery.	Randomized controlled trial	/	+ (P= 0,018)	+	/	/	/	/	/	/	+	+	/	+
Preliminary application of computer-assisted patient-specific acetabular navigational template for total hip arthroplasty in adult single development dysplasia of the hip	2011	Zhang, Y. A. Z.	Orthopedics hip	Surgical guide	24	3D printed models and drilling guides improve accuracy of total hip arthroplasty without highly increasing costs and workload.	Randomized controlled trial	- (5-7' reduction)	+++	+	-	-	+	$60	+	+	+++	+	+	+++
A comparison of patient-specific and conventional instrumentation for total knee arthroplasty: a multicentre randomised controlled trial	2015	Abane, L. et al.	Orthopedics knee	Surgical guide	140	Patient specific guide do not improve operating time nor accuracy of total knee arthroplasty.	Randomized controlled trial	- (6,3' , P=0,09)	= (P> 0,05)	=	/	/	/	/	/	/	=	=	/	/
Intraoperative navigation of patient-specific instrumentation does not predict final implant position.	2015	Abdel, M et al.	Orthopedics knee	Surgical guide	60	PSI does not result in a very accurate implant positioning	Retrospective study	/	- (P>0.05)	-	/	/	/	/	/	/	-	-	/	/
Comparison of MRI- and CT-based patient-specific guides for total knee arthroplasty	2014	Asada, S. et al.	Orthopedics knee	Surgical guide	51	Patient specific guides with cutting slots reduce operation time in total knee arthroplasty. MRI and CT based guides are both accurate but MRI based guides are unlikely to be cost effective.	Prospective not-randomized trial	+	++	+	-	-	+	+	+	-	/	/	/	/
Patient-matched Total Knee Arthroplasty: Does it offer any clinical advantages	2013	Barke, S. et al.	Orthopedics knee	Surgical guide	89	Patient specific cutting guides give equal results as the standard procedure of total knee arthroplasty.	Retrospective non-randomized controlled	= (P=0,712)	=	=	/	/	/	/	/	/	- (P=0,035)	-	/	/
Patient specific cutting blocks are currently of no proven value	2012	Barrack, R.L. et al.	Orthopedics knee	Surgical guide	200	Patient specific guides are not cost effective in this study	Controlled trial	- (11')	/	/	/	/	/	+ ($1473)	+	--	=	=	/	+
In-vivo alignment comparing patient specific instrumentation with both conventional and computer assisted surgery instrumentation in total knee arthroplasty	2013	Barrett, W et al.	Orthopedics knee	Surgical guide	78	PSI gives similar results than standard procedure. There is a slight reduction in surgical time	Controlled trial	- (5,2', P=0,073)	/	/	/	/	+	/	/	/	=	=	/	+
Accuracy and early outcomes in medial unicompartmental knee arthroplasty performed using patient specific instrumentation	2014	Bell, S. W. et al.	Orthopedics knee	Surgical guide	41	Patient specific instruments improve consitancy in unicompartmental knee arthroplasty.	Prospective trial	/	++	+	/	/	+	+	+	/	+	+	/	+
Patient-specific positioning guides for total knee arthroplasty: no significant difference between final component alignment and pre-operative digital plan except for tibial rotation	2015	Boonen, B. et al.	Orthopedics knee	Surgical guide	26	PSI can succesfully reproduce the surgical plan.	Clinical study	/	-	-	/	/	-	/	/	/	=	=	/	/
Preliminary experience with the patient-specific templating total knee arthroplasty	2012	Boonen, B. et al.	Orthopedics knee	Surgical guide	40	Patient specific guides improve aligment and reduce operation time and bloodloss compared to the standard procedure	Controlled trial	- (10' reduction, P = 0,001)	+++	+	/	/	++	/	/	/	++	+	/	++
Intra-operative results and radiological outcome of conventional and patient-specific surgery in total knee arthroplasty: a multicentre, randomised controlled trial	2013	Boonen, B. et al.	Orthopedics knee	Surgical guide	180	Patient specific guides slightly reduce bloodloss and operation time in total knee arthroplasty but do not improve accuracy compared to standard treatments.	Prospective, randomized, double blind trial	- (5' P< 0,001)	=	=	/	/	/	/	/	-	-	-	/	/
Three-dimensional implant position and orientation after total knee replacement performed with patient-specific instrumentation systems	2014	Cenni, F. et al.	Orthopedics knee	Surgical guide	44	Patient specific instruments are accurate in unicompartmental knee arthroplasty.	Retrospective study	/	+	+	/	/	/	/	/	/	+	+	/	+
The radiological outcomes of patient-specific instrumentation versus conventional total knee arthroplasty	2014	Chen, J. Y. et al.	Orthopedics knee	Surgical guide	60	Patient specific instrumentation is less accurate than conventional techniques for total knee artheroplasty.	Controlled trial	=	- (P=0,045)	-	/	/	/	+	+	/	-	-	/	/
Total knee arthroplasty using patient-specific guides: Is there a learning curve	2015	Chinnappa, J. et al.	Orthopedics knee	Surgical guide	54	CT-based PSI idientify the femoral component sizing more accurately. there is no significant learning curven in accuracy of TKA using PSI	Controlled study	/	+	+	/	/	/	/	/	/	/	/	/	/
Evaluation of the accuracy of a patient-specific instrumentation by navigation	2013	Conteduca, F.	Orthopedics knee	Surgical guide	15	custom cutting guides give a 75% accuracy when used in total knee arthroplasty; therefore allignement should be controlled prior to cutting.	Clinical trial	/	++ (75%)	+	/	/	/	/	/	/	/	/	/	/
Radiographic outcome of limb-based versus knee-based patient specific guides in total knee arthroplasty	2014	Crane, C. et al.	Orthopedics knee	Surgical guide	217	Limb-based patient specific guides are more accurate than knee-based specific guides for total knee arthoplasty.	Prospective not-randomized trial	/	+	+	/	/	/	/	/	/	+	+	/	/
A comparison of conventional and patient-specific instruments in total knee arthroplasty	2014	Daniilidis, K. & Tibesku, C. O.	Orthopedics knee	Surgical guide	326	Patient specific instrumentation is more accurate than standard methods in total knee artheroplasty.	Controlled trial	/	+ (P=0,0031)	+	/	/	/	+	+	/	+	+	/	+
Patient-specific implants for lateral unicompartmental knee arthroplasty.	2015	Demange, M.K. et al.	Orthopedics knee	Surgical guide	33	Patient specific implants give good results in unicompartimental knee arthroplasty.	Prospective study	/	/	/	/	/	+	/	/	/	+ (P=0.02)	+	/	/
Intra- and post-operative accuracy assessments of two different patient-specific instrumentation systems for total knee replacement	2014	Ensini, A. et al.	Orthopedics knee	Surgical guide	50	Patient specific cutting guides result in good aligment. MRI based guides are slightly more precise than CT based.	Randomized controlled trial	/	+	+	/	/	/	/	/	/	+	+	/	+
Implant positioning in TKA: Comparison between conventional and patient-specific instrumentation	2015	Ferrara, F. et al.	Orthopedics knee	Surgical guide	30	PSI improved accuracy of TKA while reducing lenght of stay and OR time	Randomized controlled trial	- (22.3' P<0.01)	+	+	/	/	/	/	/	/	+ (P<0.01)	+	/	+
3D templating and patient-specific cutting guides (Knee-Plan (R)) in total knee arthroplasty: Postoperative CT-based assessment of implant positioning	2014	Franceschi, J. P. & Sbihi, A.	Orthopedics knee	Surgical guide	107	3D cutting guides are simple and reliable tools for total knee arthroplasty.	Prospective trial	/	+	+	/	/	+	/	/	/	+	+	/	/
MRI is more accurate than CT for patient-specific total knee arthroplasty	2015	Frey, B. et al.	Orthopedics knee	Surgical guide	50	MRI based PSI for TKA are more accurate than CT based PSI and conventional PSI	Retrospective study	/	/	/	/	/	/	/	/	/	+	+	/	/
Accuracy and efficacy of osteotomy in total knee arthroplasty with patient-specific navigational template.	2015	Gan, Y. et al.	Orthopedics knee	Surgical guide	70	PSI for TKA are accurate and reduce OR time and bloosloss.	Randomized controlled trial	- (15' P<0.001)	+	+	/	/	+	/	/	/	+ (P<0.001)	+	/	/
Does Implant Design Influence the Accuracy of Patient Specific Instrumentation in Total Knee Arthroplasty?	2015	Goyal, N. et al.	Orthopedics knee	Surgical guide	219	Implant desing can influence accuracy of TKA with PSI	Clinical study	/	/	/	/	/	/	/	/	/	=	=	/	/
Patiënt specific instrumentation does not shorten surgical time: a prospective, randomized trial	2013	Hamilton, W. et al.	Orthopedics knee	Surgical guide	52	PSI does not improve surgical time or allignment but reduces the number of trays needed for surgery	Prospective randomized controlled trial	+ (4,3', P= 0,006)	/	/	/	/	+	/	/	/	= (p>0,05)	=	/	+
Sagittal gap balancing with the concept of a single radius femoral component in posterior cruciate sacrificing total knee arthroplasty with patient-specific instrumentation	2015	Hananouchi, T.	Orthopedics knee	Surgical guide	12	PSI provides good accuracy. Flexion and extention gaps should not be equal.	Clinical study	/	/	/	/	/	/	/	/	/	+	+	/	/
Accuracy of patient specific cutting blocks in total knee arthroplasty	2014	Helmy, N. et al.	Orthopedics knee	Surgical guide	113	Patient specific cutting guides are accurate and easy-to-use tools to restore leg aligment in total knee arthroplasty.	Prospective trial	-	+	+	/	/	+	/	/	/	+	+	/	+
Accuracy of Patient Specific Cutting Blocks in Total Knee Arthroplasty	2015	Helmy, N. et al.	Orthopedics knee	Surgical guide	113	PSI accurately restore the overall leg alignment.	Clinical study	-	/	/	/	/	/	/	/	/	=	=	/	/
Improved femoral component rotation in TKA using patient-specific instrumentation	2014	Heyse, T. J. & Tibesku, C. O.	Orthopedics knee	Surgical guide	94	Patient specific guide improve precision of total knee arthroplasty.	Controlled trial	/	+	+	/	/	+	+	+	/	+	+	/	/
Improved accuracy of 3D-printed navigational template during complicated tibial plateau fracture surgery	2015	Huang, H. et al.	Orthopedics knee	Surgical guide	6	3D printed drilling guides can be used to transmit operative planning of tibial plateau reconstruction to real surgery with no significant difference between planned and performed surgery (screw lengths (p=0,128), entry points (p=0,104) and the screw direction (p=0,522)).	Clinical study	/	+	+	/	/	+	/	/	/	+	+	+	+
Reliability of templating with patient-specific instrumentation in total knee arthroplasty	2013	Issa, K. et al.	Orthopedics knee	Surgical guide	84	Patient specific templates result in excellent outcomes for patients who previously had total knee replacement surgery.	Clinical trial	/	+ (73%)	+	/	/	++	/	/	/	++	+	/	/
Patient-specific positioning guides versus manual instrumentation for total knee arthroplasty: an intraoperative comparison	2014	Kassab, S & Pietrzak, W.S.	Orthopedics knee	Surgical guide	595	Patient specific cutting guides decrease operating time while maintaining high accuracy.	Randomized controlled trial	- (16.7', P<0,001)	++ (99,3%)	+	/	/	/	/	/	/	+	+	/	+
Patient-specific guide for revision of medial unicondylar knee arthroplasty to total knee arthroplasty: beneficial first results of a new operating technique performed on 10 patients	2013	Kerens, B. et al.	Orthopedics knee	Surgical guide	10	Patient specific guides can easy surgery of TKA.	Clinical study	-	=	=	+	+	+	+	+	=	=	=	-	+
No radiographic difference between patient-specific guiding and conventional Oxford UKA surgery	2015	Kerens, B. et al.	Orthopedics knee	Surgical guide	60	PSI does not significantly differ from standard approach in terms of accuracy, OR time and bloodloss for UKA.	Controlled trial	- (5' P>0.05)	=	=	/	/	/	/	/	/	= (p>0.05)	+	/	/
Patient-specific computed tomography based instrumentation in total knee arthroplasty: a prospective randomized controlled study	2014	Kotela, A & Kotela, I.	Orthopedics knee	Surgical guide	112	Patient specific instrumentation does not improve accuracy in total knee arthroplasty.	Prospective randomized controlled trial	/	=	=	/	/	+	/	/	/	=	=	/	+
Patient-specific CT-based instrumentation versus conventional instrumentation in total knee arthroplasty: A prospective randomized controlled study on clinical outcomes and in-hospital data.	2015	Kotela, A. et al.	Orthopedics knee	Surgical guide	112	PSI does not improve clinical outcome in TKA	Randomized controlled trial	= (P=0.98)	+	+	/	/	/	/	/	/	= (P>0.05)	+	/	/
Comparison of planned and achieved implant position in total knee arthroplasty with patient-specific positioning guides	2015	Leeuwen, J. A. et al.	Orthopedics knee	Surgical guide	39	Patient specific guides translate pre-operative planning of total kneer athroplasty relatively accurately.	Clinical study	/	+	+	/	/	/	/	/	/	/	/	/	+
Comparison of planned and achieved implant position in total knee arthroplasty with patient-specific positioning guides	2015	Leeuwen, J.A. et al.	Orthopedics knee	Surgical guide	39	PSI does not reproduce the preoperative planning accurately.	Clinical study	/	/	/	/	/	/	/	/	/	=	=	/	+
A comparison of alignment using patient specific guides, computer navigation and conventional instrumentation in total knee arthroplasty	2014	MacDessi, S. J. et al.	Orthopedics knee	Surgical guide	260	Patient specific guide shorten operation time while maintaining the same accuracy as computer aides surgery.	Controlled trial	- (P<0,0001)	+ (P=0,02)	+	/	/	+	/	/	/	+	+	/	+
A multi-planar CT-based comparative analysis of patient-specific cutting guides with conventional instrumentation in total knee arthroplasty	2014	Marimuthu, K. et al.	Orthopedics knee	Surgical guide	300	Patient specific guides have similar operation times and accuracy as conventional total knee arthroplasty.	Retrospective controlled trial	=	= (P>0,05)	=	/	/	/	+	+	/	=	=	/	/
Patient-Specific Cutting Guides Were Not Better Than Conventional Instrumentation for Total Knee Arthroplasty.	2015	Mihalko, W.M. et al.	Orthopedics knee	Surgical guide	140	PSI do not produce better surgical results than conventional methods in TKA	Randomized controlled trial	- (6.3' P=0.09)	=	=	/	/	/	/	/	/	= (P=0.34)	=	/	/
Component position alignment with patient-specific jigs in total knee arthroplasty	2014	Moopanar, T. R. et al.	Orthopedics knee	Surgical guide	261	Patient specific guides improve accuracy of total knee arthroplasty compared to the conventional therapy.	Prospective case series	/	++ (99%)	+	/	/	/	/	/	/	+	+	/	/
Contribution of patient-specific cutting guides to lower limb alignment for total knee arthroplasty	2014	Moubarak, H. & Brilhault, J.	Orthopedics knee	Surgical guide	68	Patient specific guides for total knee arthroplasty are not significantly more accuracte than conventional therapy.	Controlled trial	/	=	=	/	/	/	/	/	/	/	/	/	/
Patient specific cutting guides versus an imageless, computer-assisted surgery system in total knee arthroplasty	2013	Nam, D. et al.	Orthopedics knee	Surgical guide	37	Patient specific cutting guides are not as precise as image guided surgery for total knee artheroplasty.	Retrospective controlled trial	/	- (P= 0,2)	-	/	/	/	/	/	/	/	/	-	/
Planned Bone Resections Using an MRI-Based Custom Cutting Guide System Versus 3-Dimensional, Weight-Bearing Images in Total Knee Arthroplasty.	2016	Nam, D. et al.	Orthopedics knee	Surgical guide	53	PSI based on RX are potentially equivalent to PSI based on MRI	Retrospective study	/	/	/	=	=	/	/	/	/	=	=	/	/
The Mark Coventry Award: Custom Cutting Guides Do Not Improve Total Knee Arthroplasty Clinical Outcomes at 2 Years Followup.	2015	Nam, D. et al.	Orthopedics knee	Surgical guide	190	PSI does not improve clinical outcome in TKA	Retrospective study	=	-	-	/	/	/	+ (1500$)	+	/	=	=	/	/
Operative efficiency and accuracy of patient-specific cutting guides in total knee replacement	2015	Nankivell, L. et al.	Orthopedics knee	Surgical guide	41	PSI makes accurate resections but does not improve OR time nor decreases the number of needed trays.	Clinical study	- (2')	/	/	/	/	/	/	/	/	=	=	/	/
Improved accuracy of alignment with patient-specific positioning guides compared with manual instrumentation in TKA	2012	Ng, V.Y. et al.	Orthopedics knee	Surgical guide	569	3D templates increases the number of patients with neutral axis after knee reconstruction.	Retrospective with controlgroup	/	+	+	/	/	/	/	/	/	++ (P<0,001)	+	/	/
The value of patient-matched instrumentation in total knee arthorplasty	2012	Noble, J. et al.	Orthopedics knee	Surgical guide	29	PSI reduce OR time, LOS and number of used trays.	Prospective randomized controlled trial	- (7', P=0,048)	/	/	/	/	+	/	/	/	+ (P=0,03)	+	/	+
Are patient-specific cutting blocks cost-effective for total knee arthroplasty?	2012	Nunley, R. M. et al.	Orthopedics knee	Surgical guide	57	Patients specific guides reduce operation time slighly but not the time of actual surgery in total knee arthroplasty. Surgeons and patients lose additional time in preparation.	Controlled trial	- (12,1', P=0,028)	=	=	/	/	++	+	+	-	=	=	/	+
Do Patient-specific Guides Improve Coronal Alignment in Total Knee Arthroplasty?	2012	Nunley, R. M. et al.	Orthopedics knee	Surgical guide	150	Patient specific drilling guides are as accurate as standard procedures.	Controlled trial	/	=	=	/	/	/	/	/	/	=	=	/	/
Rotation in total knee arthroplasty: no difference between patient-specific and conventional instrumentation	2013	Parratte, S. et al.	Orthopedics knee	Surgical guide	40	Patient specific cutting guides do not improve accuracy of total knee artheroplasty.	Randomized controlled trial	/	= (P>0,05)	=	/	/	/	/	/	/	/	/	/	/
Small Improvements in Mechanical Axis Alignment Achieved With MRI versus CT-based Patient-specific Instruments in TKA: A Randomized Clinical Trial	2015	Pfitzner, T. et al.	Orthopedics knee	Surgical guide	90	PSI improves accuracy compared to standard methods, MRI based PSI are somewhat supperior to CT based PSI.	Randomized controlled trial	- (18' P<0.001)	- (17%)	-	/	/	/	+	+	-	+ (P<0.001)	+	/	/
Patient-specific total knee arthroplasty: the importance of planning by the surgeon	2013	Pietsch, M. et al.	Orthopedics knee	Surgical guide	50	Patient specific cutting guides are significantly more accurate when planning is controlled by the surgeon.	Prospective, randomized	/	+	+	/	/	+	/	/	/	/	/	+	+
Custom-fit minimally invasive total knee arthroplasty: effect on blood loss and early clinical outcomes	2013	Pietsch, M. et al.	Orthopedics knee	Surgical guide	80	Patient specific cutting guides significantly reduces bloodloss, surgical instruments and operating time compared to standard procedure in total knee artheroplasty.	Randomized controlled trial	- (12', P<0,0001)	=	=	/	/	+	/	/	/	=	=	/	/
A prospective randomised controlled study of patient-specific cutting guides compared with conventional instrumentation in total knee replacement	2013	Pornrattanamaneewong, C. et al.	Orthopedics knee	Surgical guide	80	Patient specific cutting guides decrease operating time and slightly improve presision.	Prospective randomized controlled trial	- (5,1; P=0,019)	+ (P=0,03)	+	/	/	/	+	+	-	=	=	/	/
Reducing Blood Loss in Bilateral Total Knee Arthroplasty with Patient-Specific Instrumentation	2015	Rathod, P.A. et al.	Orthopedics knee	Surgical guide	29	Patient specific guides reduce OR time, lenght of stay and bloodloss in bilateral TKA.	Controlled trial	- (18' P<0.001)	/	/	/	/	/	+	+	/	/	/	/	/
Improved alignment and operating room efficiency with patient-specific instrumentation for TKA	2014	Renson, L. et al.	Orthopedics knee	Surgical guide	131	Patient specific guides improve accuracy of total knee arthroplasty while decreasing surgical time and needed instrumentation compared to the conventional therapy.	Controlled trial	- (8,9', P=0,038)	+ P=0,043	+	/	/	+	+	+	/	+	+	/	+
Is TKA using patient-specific instruments comparable to conventional TKA? A randomized controlled study of one system knee	2013	Roh, Y. W. et al.	Orthopedics knee	Surgical guide	100	Patient Specific guides for total knee artheroplasty are as accurate as the conventional method but is not always usable.	Randomized controlled trial	++ (46,6; P<0,0001)	=	=	/	/	/	/	/	/	=	=	-	/
Posterior tibial slope accuracy with patient-specific cutting guides during total knee arthroplasty: A preliminary study of 50 cases.	2015	Schlatterer, B. et al.	Orthopedics knee	Surgical guide	50	Surgical guides decrease accuracy on the posterior tibial slope accuracy but provide good alignment on the coronal plane.	Clinical study	/	-	-	/	/	/	/	/	/	-	-	-	/
Patient-specific instrumentation for total knee arthroplasty does not match the pre-operative plan as assessed by intra-operative computer-assisted navigation	2014	Scholes, C. et al.	Orthopedics knee	Surgical guide	30	Patient specific guides show dicrepancies between planning and surgery.	Clinical trial	/	- (P<0,001)	-	/	/	/	/	/	/	/	/	/	-
Accuracy of CT-based patient-specific guides for total knee arthroplasty in patients with post-traumatic osteoarthritis	2015	Schotanus, M.G.M. et al.	Orthopedics knee	Surgical guide	30	CT-based PSI can accurately translate surgical planning of TKA in patients with post-traumatic osteoarthritis.	Clinical study	/	+	+	/	/	+	/	/	/	=	=	/	+
Surgical and Functional Outcomes in Patients Undergoing Total Knee Replacement With Patient-Specific Implants Compared With “Off-the-Shelf” Implants	2015	Schwarzkopf, R. et al.	Orthopedics knee	Surgical guide	621	Patient specific implants for TKA have no clinically significant advantage although statistically significant differences are percieved.	Controlled trial	= (p>0.05)	+	+	/	/	+	/	/	/	=	=	/	+
Three-dimensional correction of distal radius intra-articular malunions using patient-specific drill guides	2013	Schweizer, A. et al.	Orthopedics knee	Surgical guide	6	Patient-specific drilling guides eliminates the need of realeasing the joint capsule and ligament during distal radius Intra-articular malunion correction. The technique improves post-surgery range of motion and articular congruity. The guides cost between €150 and €200 per guide.	Clinical study	/	+	+	/	/	+	+ (€150-€250)	+	/	+	+	+	+
Patient-specific instrumentation improves tibial component rotation in TKA	2014	Silva, A. et al.	Orthopedics knee	Surgical guide	45	PSI gives similar results as the standard procedure but reduce chances of mal rotation of the tibia.	Prospective randomized controlled trial	/	/	/	/	/	/	/	/	/	= (P>0,05)	=	/	+
Total knee arthroplasty with patient-specific instruments improves function and restores limb alignment in patients with extra-articular deformity	2013	Thienpont, E. et al.	Orthopedics knee	Surgical guide	10	Patient specific guides kan be used to obtain an excellent allignment in total knee arthroplasty.	Retrospective study	/	+	+	/	/	+	/	/	/	+ (P<0,05)	+	/	+
Improved positioning of the tibial component in unicompartmental knee arthroplasty with patient-specific cutting blocks.	2015	Trong, M.L.D. et al.	Orthopedics knee	Surgical guide	28	Cutting guides improve accuracy of tibial component during unilateral knee arthroplasty	Clinical study	/	/	/	/	/	+	/	/	/	+ (P>0.05)	+	/	+
Virtual 3D planning and patient specific surgical guides for osteotomies around the knee: a feasibility and proof-of-concept study	2013	Victor, J. & Premanathan, A.	Orthopedics knee	Surgical guide	16	Patient specific guides accurately translate planning to surgery for osteotomies of the knee	Clinical trial	/	+	+	/	/	/	/	/	/	+	+	/	+
Patient-specific guides do not improve accuracy in total knee arthroplasty: a prospective randomized controlled trial	2014	Victor, J. et al.	Orthopedics knee	Surgical guide	128	Patient specific guides do not improve accuracy in total knee arthroplasty.	Randomized controlled trial	/	- (22% abandoned)	-	/	/	/	/	/	/	= (p>0,05)	=	+	-
High accuracy in knee alignment and implant placement in unicompartmental medial knee replacement when using patient-specific instrumentation.	2015	Volpi, P. et al.	Orthopedics knee	Surgical guide	20	PSI accurately reproduce the preoperative planning of unicompartimental medial knee replacement.	Clinical study	/	+ (p>0.05)	+	/	/	/	/	/	/	+	+	/	+
Functional and radiographic short-term outcome evaluation of the Visionaire system, a patient-matched instrumentation system for total knee arthroplasty	2013	Vundelinckx, B. et al.	Orthopedics knee	Surgical guide	62	Patient specific guides give similar results as the standard procedure.	Prospective randomized controlled trial	/	/	/	/	/	+	/	/	/	= (P>0,05)	=	/	+
Component alignment during total knee arthroplasty with use of standard or custom instrumentation: a randomized clinical trial using computed tomography for postoperative alignment measurement	2014	Woolson, S. T. et al.	Orthopedics knee	Surgical guide	48	Patient specific cutting guides do not significantly improve accuracy of total knee artheroplasty.	Prospective randomized controlled trial	=	=	=	/	/	/	+	+	/	- (P<0,05)	-	/	/
Component sizing in total knee arthroplasty: patient-specific guides vs. computer-assisted navigation	2012	Yaffe, M. A. et al.	Orthopedics knee	Surgical guide	110	Patient Specific guides simplify TKA without decreasing quality	Controlled trial	/	++	+	/	/	+	/	/	/	=	=	+	/
Clinical, functional, and radiographic outcome following total knee arthroplasty with patient-specific instrumentation,computer-assisted surgery, ands manual instrumentation: a short-term follow-up study	2013	Yaffe, M. et al.	Orthopedics knee	Surgical guide	122	PSI improve outcomes of TKA.	Controlled trial	/	/	/	/	/	/	/	/	/	+ (P=0,0009)	+	(/	+
Patient-specific instrument guidance of glenoid component implantation reduces inclination variability in total and reverse shoulder arthroplasty	2015	Heylen, S. et al.	Orthopedics shoulder	Surgical guide	36	PSI reduced variability in shoulder arthroplasty.	Controlled trial	+ ('very limited')	+	/	/	/	/	/	/	/	+	+	/	+
Three-dimensional imaging and templating improve glenoid implant positioning.	2015	Iannotti, j. et al.	Orthopedics shoulder	Surgical guide	46	Surgical template improve glenoid implant positioning.	Randomized controlled trial	/	+	+	/	/	+	/	/	/	+	+	/	/
Reverse shoulder arthroplasty with patient-specific glenoid implant positioning guides.	2014	Subramanya, S. and J. Herald	Orthopedics shoulder	Surgical guide	7	Custom surgical guides acurately translate surgical planning in reverse shoulder arthroplasty.	Clinical study	/	+	+	/	/	+	/	/	/	+	+	/	+
Patient-specific targeting guides for glenoid component placement in shoulder arthroplasty: Technique and initial clinical experience.	2014	Throckmorton, T. W., et al	Orthopedics shoulder	Surgical guide	15	Custom surgical guides show accurate results for glenoid component replacement .	Clinical study	/	+	+	/	/	+	/	/	/	+	+	/	+
Biomodeling as an Aid to Spinal Instrumentation	2005	D'Urso, P. S. et al.	Spinal surgery	Surgical guide	20	3D printed spinal models reduce operating time by allowing simualtion of spinal disorder surgery. Patients found the model useful to explain pathology and surgery.	Clinical study	-	+	+	/	/	-	/	/	/	/	/	+	+
Safe and Accurate Midcervical Pedicle Screw Insertion Procedure With the Patient-Specific Screw Guide Template System	2015	Kaneyama, S. et al	Spinal surgery	Surgical guide	20	Surgical guide allow accurate spinal screw positioning without neurovascular complications in spinal surgery.	Clinical study	/	+	+	-	-	+	-	-	/	+	+	/	+
Development of a new technique for pedicle screw and magerl screw insertion using a 3-dimensional image guide	2012	Kawaguchi, Y. et al.	Spinal surgery	Surgical guide	11	3D-models and drilling guides allow surgical simulatio and improve precision of screw placement in cervical spinal surgery. Guides were assesed easy and safe to use but need to be hold firmly to avoid malpositioning. Disadvantages are the one week fabrication time and cost of €150 per template.	Clinical study	/	+	+	/	/	+	+ ($150)	+	/	+	+	/	+
A novel computer-assisted drill guide template for placement of C2 laminar screws	2009	Lu, S et al.	spinal surgery	Surgical guide	9	3D models and drilling guides improve pre-operative planning & accuracy while reducing operation time in occipitocervical fusion surgery	Clinical study	--	+++	+	-	-	++	$20	+	/	77,8% improvement with before surgery	+	+	+++
Accuracy and efficacy of thoracic pedicle screws in scoliosis with patient-specific drill template	2012	Lu, S et al.	spinal surgery	Surgical guide	16	Patient specific drilling guides improve accuracy pedicle screw placement and reduces operation time and radiaton.	Clinical study	--	+++	+	--	-	++	/	/	/	++	+	/	+++
A Novel Patient-Specific Navigational Template for Cervical Pedicle Screw Placement	2009	Lu, S et al.	spinal surgery	Surgical guide	25	3D templates reduce operation time & radiation while improving accuracy of cervical pedicle screw placement.	Clinical study	-	++	+	-	-	++	$20-$50	+	+	/	/	+	+++
A novel computer-assisted drill guide template for lumbar pedicle screw placement: a cadaveric and clinical study	2009	Lu, S. et al.	Spinal surgery	Surgical guide	6	3D printed drilling guides shortens operation time while improving accuracy of lumbar pedicle screw implantation surgery.	Clinical study	-	+	+	-	-	+	+ (20)	+	+	+	+	/	+
Error rate of multi-level rapid prototyping trajectories for pedicle screw placement in lumbar and sacral spine	2015	Merc, M. et al.	Spinal surgery	Surgical guide	11	Multi-level surgical guide are satisfactorily accurate for lumbal spine screw placement.	Clinical study	/	/	/	/	/	+	/	/	/	'=	=	/	/
A multi-level rapid prototyping drill guide template reduces the perforation risk of pedicle screw placement in the lumbar and sacral spine	2013	Merc, M. et al.	Spinal surgery	Surgical guide	20	Patient specific drilling guides significantly decrease the incisdence of cortex perforation and deviation of the screws compared to fluoroscopy. 3D guides enhance safety of pedicle screw placement but require good preparation of the soft tissue. They are adviced in specific cases.	Radomized controlled trial	/	+	+	/	/	+	/	/	/	+	+	/	+
Multistep pedicle screw insertion procedure with patient-specific lamina fit-and-lock templates for the thoracic spine: clinical article	2013	Sugawara, T. et al.	spinal surgery	Surgical guide	10	3D models can reduce the use of intra operative fluoroscopy and intra operative time significanlty compared to the test group. Screw positioning did not significantly differed.	Clinical study	-	+	+	-	-	-	+ (€250)	+	+	+	+	/	+
Personalised modified osteotomy using computer-aided design-rapid prototyping to correct thoracic deformities	2011	Yang, J. C. et al.	Spinal surgery	Surgical guide	21	3D models and drilling guides allow simulation surgery and improve accuracy while reducing complications in thoracic deformity correction surgery. The model can be used intraoperatively as reference and improve safety.	Clinical study	/	+	+	/	/	+	/	/	/	+	+	/	++
