# Supplementary material for: 3D-printing techniques in a medical setting: a systematic literature review
Source: Biomed Eng Online. 2016 Oct 21;15:115. doi: 10.1186/s12938-016-0236-4 (PMC5073919; doi:10.1186/s12938-016-0236-4)
Supplement: Supplementary file 2 — Additional file 2. Full evidence table. Extended version of Table 1 with subdivision per medical specialty. [file 12938_2016_236_MOESM2_ESM.xlsx]

## Sheet: Table 1 full
				OR / treatment time				Accuracy of printed part				Radiation exposure				Clinical outcome				Cost				Cost effectiveness
	Use of 3D printing	Discipline	Number of studies	Not mentionned	Time reduction	No time difference	Time increase	Not mentionned	Good/better accuracy	average accuracy	Bad accuracy	Not mentionned	Less radiation	equal radiation	Increased radiation	Not mentionned	Improved	Equaly	negative impact	Not mentionned	Cheaper	Equaly expensive	More expensive	Cost-effective	Neutral	Not cost-effective
	Custom implant	Cranial Surgery	16	5	10 (4)	0	1	1	15			16				1	13 (1)	2		8			8 (4)
	Custom Implant	Dental	2	1	1			1	1			2					1	1		2
	Custom implant	Maxillofacial surgery	9	3	6				8	1	0	9					9			4			5(1)	1
	Custom implant	Orthopedics hip	1	1					1			1					1						1
	Subtotal Custom implant		28	10	17 (4)	0	1	2	25	1	0	28	0	0	0	1	24 (1)	3	0	14	0	0	14 (4)	1	0	0
	Model for implant shaping	Maxillofacial surgery	9	4	5 (1)	0	0	1	8	0	0	7	0	0	2	0	9 (2)	0	0	7	0	0	2 (2)	0	0	0
	Model for patient selection	Cardio vascular	2	2	0	0	0	1	1	0	0	2	0	0	0	2	0	0	0	1	0	0	1	0	0	0
	Model for surgery planning	Cardio vascular	8	6	2			2	6			7	1			5	2	1		6			2 (1)
	Model for surgery planning	Cerebrovascular	3	2	1 (1)				3			3				2		1		2			1 (1)
	Model for surgery planning	Cranial Surgery	13	4	8	1			13			13					13 (1)			8	1		4 (1)	2
	Model for surgery planning	Dental	5	3	2				4	1		5					4	1		5
	Model for surgery planning	General surgery	1	1					1			1					1			1
	Model for surgery planning	Maxillofacial surgery	27	9	16 (8)	2 (2)		1	22 (3)	4 (1)		26			1		24 (3)	3		12	1	1	13 (8)	4	1	1
	Model for surgery planning	Neuro surgery (Cranial)	1		1				1			1					1			1
	Model for surgery planning	Orthopedic pelvis/hip	2	1	1				2			2				1	1			2
	Model for surgery planning	Orthopedics hand	2	2					2			1			1		2 (1)			1	1
	Model for surgery planning	Orthopedics elbow	1				1		1			1					1 (1)			1
	Model for surgery planning	Orthopedics hip	10	4	5 (1)		1 (1)		9	1		8	1	1			10 (2)			5			5 (4)	1	1
	Model for surgery planning	Orthopedics knee	1	1					1			1					1			1
	Model for surgery planning	Orthopedics shoulder	2	1	1				2			1			1		2			1			1
	Model for surgery planning	Spinal surgery	13	3	10 (3)			1	12 (1)			7	6 (1)			2	10	1 (1)		6	1		6 (6)	1
	Subtotal model for surgery planning		89	37	48 (13)	3 (2)	2 (1)	4	80 (4)	6 (1)	0	77	8 (1)	1	3	10	73 (8)	7 (1)	0	52	4	1	32 (21)	8	2	1
	Mold for prostetic	Cranial Surgery	2	1	1				2			2					2			2
	Mold for prostetic	Maxillofacial surgery	1	1					1			1					1			1
	Mold for prostetic	ORL	1	1					1			1					1				1			1
	Subtotal mold for prostetic		4	3	1	0	0	0	4	0	0	4	0	0	0	0	4	0	0	3	1	0	0	1	0	0
	Surgical guide	Cranial Surgery	4		3	1			4			4					4 (1)			3			1
	Surgical guide	Dental	5	4	1				5 (1)			4	1				5			4			1
	Surgical guide	Neuro surgery (Cranial)	2		2				2			2					2			2
	Surgical guide	Orthopedics ankle	1		1 (1)					1		1					1			1
	Surgical guide	Orthopedics arm	1	1					1			1					1			1
	Surgical guide	Orthopedics elbow	1				1		1			1					1 (1)			1
	Surgical guide	Orthopedics hand	3	1	1	1			2	1		2			1	1	2 (1)						3 (2)
	Surgical guide	Orthopedics hip	10	5	3 (2)		2 (2)		7 (1)	2	1	7	1	1	1	1	8 (2)	1		7			3 (2)	1		1
	Surgical guide	Orthopedics shoulder	4	3	1				4			4					4			4
	Surgical guide	Spinal surgery	11	5	6			1	10			5	6			2	8	1		5	1		5 (5)	5
	Surgical guides	Maxillofacial surgery	26	10	14 (6)	1	1 (1)	1	21 (2)	4		25			1	1	21 (2)	4 (1)		14	1 (1)	1	10 (7)	4
	Surgical guides	Orthopedics knee	70	1	21 (19)	6(2)	3 (2)	15	31 (9)	15 (3)	9 (6)	67	1	1	1	10	29 (9)	25 (6)	7 (2)	54			16 (3)		1	5
	Subtotal surgical guides		138	69	53 (28)	9 (2)	7 (5)	17	88 (13)	23 (3)	10 (6)	123	9	2	4	15	86 (16)	31 (7)	7 (2)	96	2 (1)	1	39 (19)	10	1	6
	Total		270	125	123 (46)	13 (5)	10 (6)	28	205 (17)	30 (4)	10 (6)	241	17 (1)	3	9	28	195 (27)	41 (8)	7 (2)	173	7 (1)	2	88 (46)	19	3	7
	(x) = Number of studies quantifying the data with numbers/statistics
	Accuracy of 3D printed part: Model, Guide fit
	Radiation exposure; only in table when mentionned specifically
	Cost; only in table when explicitly mentionned
	Note: guide fit/guide alligment/outcome overlap
